# Supplementary material for: N-(12-Amino-9,10-di­hydro-9,10-ethano­anthracen-11-yl)-4-methyl­benzene­sulfonamide
Source: Acta Crystallogr Sect E Struct Rep Online. 2014 Feb 5;70(Pt 3):o248–9. doi: 10.1107/S1600536814002189 (PMC3998504; doi:10.1107/S1600536814002189)
Supplement: Supplementary file 1 [file e-70-0o248-sup1.cif]

##############################################################################
#                                                                            #
# This CIF contains the data in a paper accepted for publication in          #
# Acta Crystallographica Section E. It conforms to the requirements of       #
# Notes for Authors for Acta Crystallographica Section E, and has been       #
# peer reviewed under the auspices of the IUCr Commission on Journals.       #
#                                                                            #
# Full details of the Crystallographic Information File format               #
# are given in the paper "The Crystallographic Information File (CIF):       #
# a New Standard Archive File for Crystallography" by S. R. Hall, F. H.      #
# Allen and I. D. Brown [Acta Cryst. (1991), A47, 655-685].                  #
#                                                                            #
# The current version of the core CIF dictionary is obtainable from          #
# ftp://ftp.iucr.org/pub/cif_core.dic.                                       #
#                                                                            #
# Software is freely available for graphical display of the structure(s)     #
# in this CIF. For information consult the CIF software page                 #
# http://www.iucr.org/resources/cif/software.                                #
#                                                                            #
# This file may be used for bona fide research purposes within the           #
# scientific community so long as proper attribution is given to the journal # 
# article from which it was obtained.                                        #
#                                                                            #
##############################################################################
data_global
_journal_date_recd_electronic     2014-01-28
_journal_date_accepted     2014-01-29
_journal_name_full     'Acta Crystallographica, Section E'
_journal_year     2014
_journal_volume     70
_journal_issue      3
_journal_page_first     o248
_journal_page_last     o249
_journal_paper_category     QO
_journal_paper_doi     10.1107/S1600536814002189
_journal_coeditor_code     TK5292
_publ_contact_author_name     'Joel T. Mague'
_publ_contact_author_address
;
Department of Chemistry
Tulane University
New Orleans, LA 70118
USA
;
_publ_contact_author_email     joelt@tulane.edu
_publ_contact_author_fax     504-865-5596
_publ_contact_author_phone     504-862-3585
_publ_section_title
;\
<i>N</i>-(12-Amino-9,10-dihydro-9,10-ethanoanthracen-11-yl)-4-\
methylbenzenesulfonamide
;
loop_
    _publ_author_name
    _publ_author_footnote
    _publ_author_address
    'Mague, Joel T. ' ?
;
Department of Chemistry
Tulane University
New Orleans, LA 70118
USA
;
    'Abdel-Aziz, Alaa A.-M. '
;
Additional correspondence author, e-mail: alaa_moenes@yahoo.com.
;
;
Department of Pharmaceutical Chemistry, College of
Pharmacy, King Saud University, Riyadh 11451, Saudi Arabia
Department of Medicinal Chemistry, Faculty of Pharmacy,
University of Mansoura, Mansoura 35516, Egypt
;
    'El-Azab, Adel S. ' ?
;
Department of Pharmaceutical Chemistry, College of
Pharmacy, King Saud University, Riyadh 11451, Saudi Arabia
Department of Organic Chemistry, Faculty of Pharmacy,
Al-Azhar University, Cairo 11884, Egypt
;
    'El-Sherbeny, Magda A.' ?
;
Department of Medicinal Chemistry, Faculty of Pharmacy,
University of Mansoura, Mansoura 35516, Egypt
;
_publ_section_synopsis     .
data_I
_database_code_depnum_ccdc_archive     'CCDC 984234'
_chemical_name_systematic
;
<i>N</i>-(12-Amino-9,10-dihydro-9,10-ethanoanthracen-11-yl)-4-\
methylbenzenesulfonamide
;
_chemical_name_common     ?
_chemical_formula_moiety     'C23 H22 N2 O2 S'
_chemical_formula_sum     'C23 H22 N2 O2 S'
_chemical_formula_iupac     'C23 H22 N2 O2 S'
_chemical_formula_weight     390.49
_chemical_melting_point     ?
_space_group_crystal_system     monoclinic
_space_group_name_H-M_alt     'P 21'
_space_group_name_Hall     'P 2yb'
loop_
    _space_group_symop_operation_xyz
    'x, y, z'
    '-x, y+1/2, -z'
_cell_length_a     8.9362(2)
_cell_length_b     6.8766(2)
_cell_length_c     15.5039(4)
_cell_angle_alpha     90
_cell_angle_beta     91.5400(10)
_cell_angle_gamma     90
_cell_volume     952.38(4)
_cell_formula_units_Z     2
_cell_measurement_reflns_used     9974
_cell_measurement_theta_min     2.8510
_cell_measurement_theta_max     69.8216
_cell_measurement_temperature     100(2)
_exptl_crystal_description     plate
_exptl_crystal_colour     colourless
_exptl_crystal_size_max     0.250
_exptl_crystal_size_mid     0.130
_exptl_crystal_size_min     0.030
_exptl_crystal_density_diffrn     1.362
_exptl_crystal_density_meas     ?
_exptl_crystal_density_method     'not measured'
_exptl_crystal_F_000     412
_exptl_absorpt_coefficient_mu     1.681
_exptl_absorpt_correction_type     multi-scan
_exptl_absorpt_process_details     '(<i>SADABS</i>; Bruker, 2012)'
_exptl_absorpt_correction_T_min     0.83
_exptl_absorpt_correction_T_max     0.95
_exptl_special_details
;
The diffraction data were obtained from 8 sets of 340 frames, each of width
0.5\% in \w, collected at \f = 0.00, 90.00, 180.00 and 270.00\% and at 2\q =
-50.00 and -90.00\% and 4 sets of 340 frames, each of width 0.5\% in \w
collected at 2\q = -90.00\% and \f = 45.00, 135.00, 225.00 and 315.00\%. The
scan time was 20 sec/frame.
;
_diffrn_ambient_temperature     100(2)
_diffrn_radiation_type     'Cu K\a'
_diffrn_radiation_wavelength     1.54178
_diffrn_radiation_monochromator     mirror
_diffrn_measurement_device_type     'Bruker D8 VENTURE PHOTON 100 CMOS'
_diffrn_measurement_method     '\w scans'
_diffrn_detector_area_resol_mean     10.4167
_diffrn_reflns_number     16018
_diffrn_reflns_av_R_equivalents     0.0352
_diffrn_reflns_av_sigmaI/netI     0.0337
_diffrn_reflns_theta_min     2.85
_diffrn_reflns_theta_max     69.828
_diffrn_reflns_theta_full     69.820
_diffrn_measured_fraction_theta_max     0.993
_diffrn_measured_fraction_theta_full     0.993
_diffrn_reflns_limit_h_min     -10
_diffrn_reflns_limit_h_max     10
_diffrn_reflns_limit_k_min     -8
_diffrn_reflns_limit_k_max     8
_diffrn_reflns_limit_l_min     -18
_diffrn_reflns_limit_l_max     18
_refine_special_details
;
Refinement of <i>F</i>^2^ against ALL reflections. The weighted <i>R</i>-factor
<i>wR</i> and goodness of fit <i>S</i> are based on <i>F</i>^2^, conventional
<i>R</i>-factors <i>R</i> are based on <i>F</i>, with <i>F</i> set to zero for
negative <i>F</i>^2^. The threshold expression of <i>F</i>^2^ >
\s(<i>F</i>^2^) is used only for calculating <i>R</i>-factors(gt) <i>etc</i>.
and is not relevant to the choice of reflections for refinement.
<i>R</i>-factors based on <i>F</i>^2^ are statistically about twice as large
as those based on <i>F</i>, and <i>R</i>- factors based on ALL data will be
even larger. H-atoms attached to the bridgehead carbon atoms and to nitrogen
were located and refined. The remainder were placed in calculated positions
(C---H = 0.95 - 0.98 \%A) and included as riding contributions with isotropic
displacement parameters 1.2 - 1.5 times those of the attached carbon atoms.
;
_reflns_number_total     3531
_reflns_number_gt     3255
_reflns_threshold_expression     I>2\s(I)
_refine_ls_structure_factor_coef     Fsqd
_refine_ls_matrix_type     full
_refine_ls_R_factor_all     0.0322
_refine_ls_R_factor_gt     0.0277
_refine_ls_wR_factor_gt     0.0628
_refine_ls_wR_factor_ref     0.0656
_refine_ls_goodness_of_fit_ref     1.073
_refine_ls_restrained_S_all     1.073
_refine_ls_number_reflns     3531
_refine_ls_number_parameters     282
_refine_ls_number_restraints     1
_refine_ls_hydrogen_treatment     mixed
_refine_ls_weighting_scheme     calc
_refine_ls_weighting_details
         'calc w=1/[\s^2^(Fo^2^)+(0.0302P)^2^+0.1321P] where P=(Fo^2^+2Fc^2^)/3'
_atom_sites_solution_hydrogens     geom
_atom_sites_solution_primary     direct
_atom_sites_solution_secondary     difmap
_refine_ls_shift/su_max     0.001
_refine_ls_shift/su_mean     0.000
_refine_diff_density_max     0.167
_refine_diff_density_min     -0.206
_refine_ls_extinction_method     none
_refine_ls_extinction_coef     ?
_refine_ls_abs_structure_details     'Flack (1983), 1582 Friedel pairs'
_refine_ls_abs_structure_Flack     0.036(13)
loop_
    _atom_type_symbol
    _atom_type_description
    _atom_type_scat_dispersion_real
    _atom_type_scat_dispersion_imag
    _atom_type_scat_source
    C C 0.0181 0.0091 'International Tables Vol C Tables 4.2.6.8 and 6.1.1.4'
    H H 0.0000 0.0000 'International Tables Vol C Tables 4.2.6.8 and 6.1.1.4'
    N N 0.0311 0.0180 'International Tables Vol C Tables 4.2.6.8 and 6.1.1.4'
    O O 0.0492 0.0322 'International Tables Vol C Tables 4.2.6.8 and 6.1.1.4'
    S S 0.3331 0.5567 'International Tables Vol C Tables 4.2.6.8 and 6.1.1.4'
_computing_data_collection     '<i>APEX2</i> (Bruker, 2012)'
_computing_cell_refinement     '<i>SAINT</i> (Bruker, 2012)'
_computing_data_reduction     '<i>SAINT</i> (Bruker, 2012)'
_computing_structure_solution     '<i>SHELXS97</i> (Sheldrick, 2008)'
_computing_structure_refinement     '<i>SHELXL97</i> (Sheldrick, 2008)'
_computing_molecular_graphics     '<i>DIAMOND</i> (Brandenburg & Putz, 2012)'
_computing_publication_material     '<i>SHELXTL</i> (Bruker, 2012)'
loop_
    _atom_site_type_symbol
    _atom_site_label
    _atom_site_fract_x
    _atom_site_fract_y
    _atom_site_fract_z
    _atom_site_U_iso_or_equiv
    _atom_site_adp_type
    _atom_site_calc_flag
    _atom_site_refinement_flags
    _atom_site_occupancy
    _atom_site_disorder_assembly
    _atom_site_disorder_group
    S S1 0.47223(4) 0.59364(7) 0.19075(3) 0.02581(11) Uani d . 1 . .
    O O1 0.60539(14) 0.4887(2) 0.21492(8) 0.0344(3) Uani d . 1 . .
    O O2 0.48013(14) 0.79099(19) 0.16197(8) 0.0314(3) Uani d . 1 . .
    N N1 0.36963(15) 0.5913(3) 0.27530(9) 0.0254(3) Uani d . 1 . .
    H H1N 0.370(2) 0.473(3) 0.3000(13) 0.036(6) Uiso d . 1 . .
    N N2 0.19878(19) 0.4067(2) 0.38013(13) 0.0310(4) Uani d . 1 . .
    H H2A 0.149(3) 0.296(4) 0.3825(16) 0.053(7) Uiso d . 1 . .
    H H2B 0.228(2) 0.440(3) 0.4308(15) 0.036(6) Uiso d . 1 . .
    C C1 0.21944(19) 0.6768(3) 0.27202(12) 0.0239(4) Uani d . 1 . .
    H H1 0.1753(18) 0.667(3) 0.2111(11) 0.020(5) Uiso d . 1 . .
    C C2 0.22327(19) 0.8966(3) 0.29742(11) 0.0223(4) Uani d . 1 . .
    H H2 0.295(2) 0.963(3) 0.2608(12) 0.024(5) Uiso d . 1 . .
    C C3 0.06161(19) 0.9626(2) 0.28635(11) 0.0213(4) Uani d . 1 . .
    C C4 0.00777(18) 1.1038(3) 0.22989(10) 0.0253(4) Uani d . 1 . .
    H H4 0.0742 1.1748 0.1949 0.03 Uiso calc R 1 . .
    C C5 -0.1461(2) 1.1400(3) 0.22537(11) 0.0276(4) Uani d . 1 . .
    H H5 -0.1842 1.2399 0.1886 0.033 Uiso calc R 1 . .
    C C6 -0.2433(2) 1.0319(3) 0.27387(12) 0.0280(4) Uani d . 1 . .
    H H6 -0.348 1.0544 0.2683 0.034 Uiso calc R 1 . .
    C C7 -0.18973(19) 0.8909(3) 0.33066(12) 0.0252(4) Uani d . 1 . .
    H H7 -0.257 0.8172 0.364 0.03 Uiso calc R 1 . .
    C C8 -0.03595(19) 0.8586(2) 0.33827(11) 0.0224(4) Uani d . 1 . .
    C C9 0.04146(19) 0.7098(3) 0.39548(12) 0.0229(4) Uani d . 1 . .
    H H9 -0.0255(19) 0.644(3) 0.4339(11) 0.021(5) Uiso d . 1 . .
    C C10 0.16898(18) 0.8096(2) 0.44541(11) 0.0208(4) Uani d . 1 . .
    C C11 0.1950(2) 0.8058(3) 0.53355(11) 0.0246(4) Uani d . 1 . .
    H H11 0.1301 0.7354 0.5697 0.03 Uiso calc R 1 . .
    C C12 0.3175(2) 0.9060(3) 0.56923(11) 0.0254(4) Uani d . 1 . .
    H H12 0.3357 0.9047 0.6299 0.03 Uiso calc R 1 . .
    C C13 0.41273(19) 1.0076(3) 0.51641(12) 0.0254(4) Uani d . 1 . .
    H H13 0.4947 1.0779 0.5412 0.03 Uiso calc R 1 . .
    C C14 0.38929(19) 1.0075(3) 0.42748(12) 0.0232(4) Uani d . 1 . .
    H H14 0.4565 1.0744 0.3914 0.028 Uiso calc R 1 . .
    C C15 0.26676(18) 0.9089(2) 0.39163(11) 0.0208(4) Uani d . 1 . .
    C C16 0.1156(2) 0.5601(3) 0.33479(12) 0.0258(4) Uani d . 1 . .
    H H16 0.0421(19) 0.500(3) 0.2966(11) 0.016(4) Uiso d . 1 . .
    C C17 0.37770(19) 0.4609(3) 0.10866(11) 0.0242(4) Uani d . 1 . .
    C C18 0.4012(2) 0.2615(3) 0.10068(12) 0.0299(4) Uani d . 1 . .
    H H18 0.47 0.1958 0.1383 0.036 Uiso calc R 1 . .
    C C19 0.3221(2) 0.1610(3) 0.03665(13) 0.0366(5) Uani d . 1 . .
    H H19 0.338 0.0251 0.0306 0.044 Uiso calc R 1 . .
    C C20 0.2202(2) 0.2533(3) -0.01897(12) 0.0346(5) Uani d . 1 . .
    C C21 0.1995(2) 0.4513(3) -0.00981(12) 0.0352(5) Uani d . 1 . .
    H H21 0.1302 0.5167 -0.0472 0.042 Uiso calc R 1 . .
    C C22 0.2777(2) 0.5561(3) 0.05282(12) 0.0315(4) Uani d . 1 . .
    H H22 0.2632 0.6925 0.0577 0.038 Uiso calc R 1 . .
    C C23 0.1345(3) 0.1440(4) -0.08860(15) 0.0525(7) Uani d . 1 . .
    H H23A 0.1836 0.1615 -0.1438 0.079 Uiso calc R 1 . .
    H H23B 0.0319 0.1941 -0.0932 0.079 Uiso calc R 1 . .
    H H23C 0.1322 0.0054 -0.074 0.079 Uiso calc R 1 . .
loop_
    _atom_site_aniso_label
    _atom_site_aniso_U_11
    _atom_site_aniso_U_22
    _atom_site_aniso_U_33
    _atom_site_aniso_U_12
    _atom_site_aniso_U_13
    _atom_site_aniso_U_23
    S1 0.0225(2) 0.0273(2) 0.0275(2) 0.0056(2) -0.00269(16) -0.0029(2)
    O1 0.0248(7) 0.0437(8) 0.0345(7) 0.0115(6) -0.0042(5) -0.0040(6)
    O2 0.0285(7) 0.0281(7) 0.0377(7) -0.0004(6) -0.0011(6) -0.0022(6)
    N1 0.0255(7) 0.0255(8) 0.0250(7) 0.0081(8) -0.0050(6) -0.0017(8)
    N2 0.0301(9) 0.0185(8) 0.0440(11) 0.0015(7) -0.0045(8) 0.0020(8)
    C1 0.0222(9) 0.0221(8) 0.0270(10) 0.0063(8) -0.0060(8) -0.0029(8)
    C2 0.0213(9) 0.0206(9) 0.0249(9) 0.0007(7) -0.0010(7) -0.0006(7)
    C3 0.0229(9) 0.0188(9) 0.0221(9) 0.0036(7) -0.0037(7) -0.0054(7)
    C4 0.0286(9) 0.0226(8) 0.0244(8) 0.0038(9) -0.0022(7) -0.0028(9)
    C5 0.0338(10) 0.0244(10) 0.0241(9) 0.0094(8) -0.0068(8) -0.0024(7)
    C6 0.0243(9) 0.0288(10) 0.0304(10) 0.0078(8) -0.0058(8) -0.0068(8)
    C7 0.0233(9) 0.0224(9) 0.0298(10) 0.0002(7) -0.0024(7) -0.0058(8)
    C8 0.0230(9) 0.0195(9) 0.0242(9) -0.0003(7) -0.0053(7) -0.0051(7)
    C9 0.0211(9) 0.0194(9) 0.0283(10) -0.0017(7) 0.0001(8) 0.0016(7)
    C10 0.0199(8) 0.0152(8) 0.0271(10) 0.0028(7) -0.0019(7) 0.0003(7)
    C11 0.0262(9) 0.0194(9) 0.0283(10) 0.0053(7) 0.0023(7) 0.0032(7)
    C12 0.0302(10) 0.0229(9) 0.0226(9) 0.0070(8) -0.0061(7) -0.0026(7)
    C13 0.0227(9) 0.0187(8) 0.0343(10) 0.0034(7) -0.0078(8) -0.0058(8)
    C14 0.0208(9) 0.0175(8) 0.0311(9) 0.0022(7) -0.0012(7) -0.0003(7)
    C15 0.0198(8) 0.0154(8) 0.0270(9) 0.0050(7) -0.0014(7) -0.0013(7)
    C16 0.0229(9) 0.0193(10) 0.0347(10) 0.0000(7) -0.0070(7) -0.0028(8)
    C17 0.0237(9) 0.0275(10) 0.0216(9) 0.0007(8) 0.0027(7) -0.0010(8)
    C18 0.0323(11) 0.0269(10) 0.0305(10) 0.0032(8) 0.0039(8) 0.0019(9)
    C19 0.0434(12) 0.0263(10) 0.0407(12) -0.0041(9) 0.0135(10) -0.0067(9)
    C20 0.0315(11) 0.0439(12) 0.0287(10) -0.0074(9) 0.0082(8) -0.0082(9)
    C21 0.0342(11) 0.0448(13) 0.0265(10) -0.0002(10) -0.0030(8) -0.0008(9)
    C22 0.0343(10) 0.0309(11) 0.0291(10) 0.0044(8) -0.0022(8) 0.0010(8)
    C23 0.0447(12) 0.0670(19) 0.0459(13) -0.0138(12) 0.0058(10) -0.0235(12)
_geom_special_details
;
All e.s.d.'s (except the e.s.d. in the dihedral angle between two l.s. planes)
are estimated using the full covariance matrix. The cell e.s.d.'s are taken
into account individually in the estimation of e.s.d.'s in distances, angles
and torsion angles; correlations between e.s.d.'s in cell parameters are only
used when they are defined by crystal symmetry. An approximate (isotropic)
treatment of cell e.s.d.'s is used for estimating e.s.d.'s involving l.s.
planes.
;
loop_
    _geom_bond_atom_site_label_1
    _geom_bond_atom_site_label_2
    _geom_bond_site_symmetry_2
    _geom_bond_distance
    _geom_bond_publ_flag
    S1 O2 . 1.4309(14) ?
    S1 O1 . 1.4328(13) ?
    S1 N1 . 1.6197(15) ?
    S1 C17 . 1.7631(18) ?
    N1 C1 . 1.465(2) ?
    N1 H1N . 0.90(2) ?
    N2 C16 . 1.460(2) ?
    N2 H2A . 0.88(3) ?
    N2 H2B . 0.85(2) ?
    C1 C2 . 1.562(2) ?
    C1 C16 . 1.581(3) ?
    C1 H1 . 1.015(17) ?
    C2 C15 . 1.504(2) ?
    C2 C3 . 1.520(2) ?
    C2 H2 . 0.982(19) ?
    C3 C4 . 1.385(3) ?
    C3 C8 . 1.399(3) ?
    C4 C5 . 1.397(2) ?
    C4 H4 . 0.95 ?
    C5 C6 . 1.381(3) ?
    C5 H5 . 0.95 ?
    C6 C7 . 1.386(3) ?
    C6 H6 . 0.95 ?
    C7 C8 . 1.394(2) ?
    C7 H7 . 0.95 ?
    C8 C9 . 1.510(2) ?
    C9 C10 . 1.524(2) ?
    C9 C16 . 1.555(3) ?
    C9 H9 . 0.968(18) ?
    C10 C11 . 1.380(2) ?
    C10 C15 . 1.401(2) ?
    C11 C12 . 1.395(3) ?
    C11 H11 . 0.95 ?
    C12 C13 . 1.386(3) ?
    C12 H12 . 0.95 ?
    C13 C14 . 1.389(2) ?
    C13 H13 . 0.95 ?
    C14 C15 . 1.391(2) ?
    C14 H14 . 0.95 ?
    C16 H16 . 0.967(17) ?
    C17 C22 . 1.391(2) ?
    C17 C18 . 1.393(3) ?
    C18 C19 . 1.388(3) ?
    C18 H18 . 0.95 ?
    C19 C20 . 1.390(3) ?
    C19 H19 . 0.95 ?
    C20 C21 . 1.382(3) ?
    C20 C23 . 1.508(3) ?
    C21 C22 . 1.384(3) ?
    C21 H21 . 0.95 ?
    C22 H22 . 0.95 ?
    C23 H23A . 0.98 ?
    C23 H23B . 0.98 ?
    C23 H23C . 0.98 ?
loop_
    _geom_angle_atom_site_label_1
    _geom_angle_atom_site_label_2
    _geom_angle_atom_site_label_3
    _geom_angle_site_symmetry_1
    _geom_angle_site_symmetry_3
    _geom_angle
    _geom_angle_publ_flag
    O2 S1 O1 . . 120.76(9) ?
    O2 S1 N1 . . 107.20(9) ?
    O1 S1 N1 . . 105.51(8) ?
    O2 S1 C17 . . 107.00(8) ?
    O1 S1 C17 . . 107.86(8) ?
    N1 S1 C17 . . 107.96(8) ?
    C1 N1 S1 . . 120.39(12) ?
    C1 N1 H1N . . 111.6(13) ?
    S1 N1 H1N . . 111.1(13) ?
    C16 N2 H2A . . 113.1(16) ?
    C16 N2 H2B . . 113.2(16) ?
    H2A N2 H2B . . 109.(2) ?
    N1 C1 C2 . . 111.46(14) ?
    N1 C1 C16 . . 109.09(14) ?
    C2 C1 C16 . . 110.19(15) ?
    N1 C1 H1 . . 109.8(10) ?
    C2 C1 H1 . . 107.7(10) ?
    C16 C1 H1 . . 108.6(10) ?
    C15 C2 C3 . . 108.25(14) ?
    C15 C2 C1 . . 107.61(14) ?
    C3 C2 C1 . . 104.26(14) ?
    C15 C2 H2 . . 112.3(11) ?
    C3 C2 H2 . . 115.5(11) ?
    C1 C2 H2 . . 108.3(11) ?
    C4 C3 C8 . . 120.72(16) ?
    C4 C3 C2 . . 126.44(16) ?
    C8 C3 C2 . . 112.80(15) ?
    C3 C4 C5 . . 118.77(17) ?
    C3 C4 H4 . . 120.6 ?
    C5 C4 H4 . . 120.6 ?
    C6 C5 C4 . . 120.62(16) ?
    C6 C5 H5 . . 119.7 ?
    C4 C5 H5 . . 119.7 ?
    C5 C6 C7 . . 120.72(17) ?
    C5 C6 H6 . . 119.6 ?
    C7 C6 H6 . . 119.6 ?
    C6 C7 C8 . . 119.20(17) ?
    C6 C7 H7 . . 120.4 ?
    C8 C7 H7 . . 120.4 ?
    C7 C8 C3 . . 119.86(16) ?
    C7 C8 C9 . . 126.36(16) ?
    C3 C8 C9 . . 113.69(15) ?
    C8 C9 C10 . . 108.52(14) ?
    C8 C9 C16 . . 106.81(14) ?
    C10 C9 C16 . . 106.30(14) ?
    C8 C9 H9 . . 113.4(10) ?
    C10 C9 H9 . . 111.4(10) ?
    C16 C9 H9 . . 110.0(11) ?
    C11 C10 C15 . . 120.47(16) ?
    C11 C10 C9 . . 126.75(16) ?
    C15 C10 C9 . . 112.76(15) ?
    C10 C11 C12 . . 119.52(17) ?
    C10 C11 H11 . . 120.2 ?
    C12 C11 H11 . . 120.2 ?
    C13 C12 C11 . . 120.17(16) ?
    C13 C12 H12 . . 119.9 ?
    C11 C12 H12 . . 119.9 ?
    C12 C13 C14 . . 120.51(16) ?
    C12 C13 H13 . . 119.7 ?
    C14 C13 H13 . . 119.7 ?
    C13 C14 C15 . . 119.52(17) ?
    C13 C14 H14 . . 120.2 ?
    C15 C14 H14 . . 120.2 ?
    C14 C15 C10 . . 119.77(16) ?
    C14 C15 C2 . . 126.55(16) ?
    C10 C15 C2 . . 113.69(15) ?
    N2 C16 C9 . . 113.99(15) ?
    N2 C16 C1 . . 111.32(14) ?
    C9 C16 C1 . . 107.66(14) ?
    N2 C16 H16 . . 108.2(11) ?
    C9 C16 H16 . . 111.2(10) ?
    C1 C16 H16 . . 104.0(10) ?
    C22 C17 C18 . . 120.25(17) ?
    C22 C17 S1 . . 119.53(14) ?
    C18 C17 S1 . . 120.20(14) ?
    C19 C18 C17 . . 118.60(18) ?
    C19 C18 H18 . . 120.7 ?
    C17 C18 H18 . . 120.7 ?
    C18 C19 C20 . . 121.91(18) ?
    C18 C19 H19 . . 119.0 ?
    C20 C19 H19 . . 119.0 ?
    C21 C20 C19 . . 118.26(18) ?
    C21 C20 C23 . . 119.9(2) ?
    C19 C20 C23 . . 121.9(2) ?
    C20 C21 C22 . . 121.26(19) ?
    C20 C21 H21 . . 119.4 ?
    C22 C21 H21 . . 119.4 ?
    C21 C22 C17 . . 119.70(18) ?
    C21 C22 H22 . . 120.2 ?
    C17 C22 H22 . . 120.2 ?
    C20 C23 H23A . . 109.5 ?
    C20 C23 H23B . . 109.5 ?
    H23A C23 H23B . . 109.5 ?
    C20 C23 H23C . . 109.5 ?
    H23A C23 H23C . . 109.5 ?
    H23B C23 H23C . . 109.5 ?
loop_
    _geom_torsion_atom_site_label_1
    _geom_torsion_atom_site_label_2
    _geom_torsion_atom_site_label_3
    _geom_torsion_atom_site_label_4
    _geom_torsion_site_symmetry_1
    _geom_torsion_site_symmetry_2
    _geom_torsion_site_symmetry_3
    _geom_torsion_site_symmetry_4
    _geom_torsion
    _geom_torsion_publ_flag
    O2 S1 N1 C1 . . . . 53.66(16) ?
    O1 S1 N1 C1 . . . . -176.43(14) ?
    C17 S1 N1 C1 . . . . -61.31(17) ?
    S1 N1 C1 C2 . . . . -90.01(17) ?
    S1 N1 C1 C16 . . . . 148.09(14) ?
    N1 C1 C2 C15 . . . . -67.85(18) ?
    C16 C1 C2 C15 . . . . 53.41(18) ?
    N1 C1 C2 C3 . . . . 177.35(14) ?
    C16 C1 C2 C3 . . . . -61.39(17) ?
    C15 C2 C3 C4 . . . . 127.49(18) ?
    C1 C2 C3 C4 . . . . -118.15(18) ?
    C15 C2 C3 C8 . . . . -54.95(19) ?
    C1 C2 C3 C8 . . . . 59.40(18) ?
    C8 C3 C4 C5 . . . . -0.3(2) ?
    C2 C3 C4 C5 . . . . 177.07(16) ?
    C3 C4 C5 C6 . . . . -2.4(3) ?
    C4 C5 C6 C7 . . . . 2.7(3) ?
    C5 C6 C7 C8 . . . . -0.2(3) ?
    C6 C7 C8 C3 . . . . -2.6(3) ?
    C6 C7 C8 C9 . . . . -178.97(16) ?
    C4 C3 C8 C7 . . . . 2.8(3) ?
    C2 C3 C8 C7 . . . . -174.90(15) ?
    C4 C3 C8 C9 . . . . 179.66(15) ?
    C2 C3 C8 C9 . . . . 1.9(2) ?
    C7 C8 C9 C10 . . . . -131.40(18) ?
    C3 C8 C9 C10 . . . . 52.0(2) ?
    C7 C8 C9 C16 . . . . 114.37(19) ?
    C3 C8 C9 C16 . . . . -62.23(18) ?
    C8 C9 C10 C11 . . . . 127.94(18) ?
    C16 C9 C10 C11 . . . . -117.50(18) ?
    C8 C9 C10 C15 . . . . -53.57(19) ?
    C16 C9 C10 C15 . . . . 60.99(18) ?
    C15 C10 C11 C12 . . . . 1.8(2) ?
    C9 C10 C11 C12 . . . . -179.86(16) ?
    C10 C11 C12 C13 . . . . -0.4(3) ?
    C11 C12 C13 C14 . . . . -1.3(3) ?
    C12 C13 C14 C15 . . . . 1.8(3) ?
    C13 C14 C15 C10 . . . . -0.4(2) ?
    C13 C14 C15 C2 . . . . 178.89(16) ?
    C11 C10 C15 C14 . . . . -1.3(2) ?
    C9 C10 C15 C14 . . . . -179.93(15) ?
    C11 C10 C15 C2 . . . . 179.27(15) ?
    C9 C10 C15 C2 . . . . 0.7(2) ?
    C3 C2 C15 C14 . . . . -126.01(18) ?
    C1 C2 C15 C14 . . . . 121.86(18) ?
    C3 C2 C15 C10 . . . . 53.35(19) ?
    C1 C2 C15 C10 . . . . -58.78(18) ?
    C8 C9 C16 N2 . . . . 178.79(14) ?
    C10 C9 C16 N2 . . . . 63.07(19) ?
    C8 C9 C16 C1 . . . . 54.78(16) ?
    C10 C9 C16 C1 . . . . -60.94(17) ?
    N1 C1 C16 N2 . . . . 2.1(2) ?
    C2 C1 C16 N2 . . . . -120.58(16) ?
    N1 C1 C16 C9 . . . . 127.70(15) ?
    C2 C1 C16 C9 . . . . 5.03(18) ?
    O2 S1 C17 C22 . . . . -25.90(17) ?
    O1 S1 C17 C22 . . . . -157.23(14) ?
    N1 S1 C17 C22 . . . . 89.20(16) ?
    O2 S1 C17 C18 . . . . 155.12(14) ?
    O1 S1 C17 C18 . . . . 23.79(17) ?
    N1 S1 C17 C18 . . . . -89.78(16) ?
    C22 C17 C18 C19 . . . . -0.5(3) ?
    S1 C17 C18 C19 . . . . 178.43(13) ?
    C17 C18 C19 C20 . . . . -0.3(3) ?
    C18 C19 C20 C21 . . . . 0.6(3) ?
    C18 C19 C20 C23 . . . . 179.92(19) ?
    C19 C20 C21 C22 . . . . 0.1(3) ?
    C23 C20 C21 C22 . . . . -179.28(19) ?
    C20 C21 C22 C17 . . . . -0.9(3) ?
    C18 C17 C22 C21 . . . . 1.2(3) ?
    S1 C17 C22 C21 . . . . -177.80(15) ?
loop_
    _geom_hbond_atom_site_label_D
    _geom_hbond_atom_site_label_H
    _geom_hbond_atom_site_label_A
    _geom_hbond_site_symmetry_A
    _geom_hbond_distance_DH
    _geom_hbond_distance_HA
    _geom_hbond_distance_DA
    _geom_hbond_angle_DHA
    _geom_hbond_publ_flag
    N1 H1N N2 . 0.90(2) 2.04(2) 2.592(2) 117.9(17) y
    C11 H11 Cg1 2_546 0.95 2.87 3.712(2) 149 y
    C5 H5 O1 1_465 0.95 2.58 3.269(2) 129 y
    C12 H12 O1 2_656 0.95 2.52 3.446(2) 166 y
    C23 H23A O1 2_645 0.98 2.51 3.259(3) 133 y
_iucr_refine_instructions_details
;
TITL JTM394_0m in P2(1)
CELL 1.54178   8.9362   6.8766  15.5039  90.000  91.540  90.000
ZERR    2.00   0.0002   0.0002   0.0004   0.000   0.001   0.000
LATT -1
SYMM -X, 0.5+Y, -Z
SFAC C  H  N  O  S
UNIT 46  44  4  4  2
L.S. 4
BOND $HHTAB N1 N2
EQIV $1 1-x, 0.5+y, 1-z
HTAB C12 O1_$1
EQIV $2 -1+x, 1+y, z
HTAB C5 O1_$2
EQIV $3 1-x, -0.5+y, -z
HTAB C23 O1_$3
ACTA 139.64
ACTA
CONF
FMAP 2
PLAN 5
MPLA C1 C2 C9 C16
MPLA C17 > C22
SIZE 0.03 0.13 0.25
TEMP -173
WGHT    0.030200    0.132100
FVAR       0.30283
MOLE 1
S1    5    0.472227    0.593636    0.190754    11.00000    0.02247    0.02727 =
         0.02750   -0.00294   -0.00269    0.00561
O1    4    0.605391    0.488725    0.214923    11.00000    0.02482    0.04367 =
         0.03451   -0.00404   -0.00422    0.01150
O2    4    0.480131    0.790986    0.161967    11.00000    0.02847    0.02809 =
         0.03767   -0.00215   -0.00109   -0.00040
N1    3    0.369631    0.591261    0.275298    11.00000    0.02547    0.02549 =
         0.02500   -0.00175   -0.00501    0.00809
H1N   2    0.369606    0.472735    0.300005    11.00000    0.03585
N2    3    0.198784    0.406736    0.380135    11.00000    0.03012    0.01854 =
         0.04398    0.00203   -0.00454    0.00148
H2A   2    0.149025    0.296308    0.382531    11.00000    0.05319
H2B   2    0.228316    0.439611    0.430805    11.00000    0.03637
C1    1    0.219437    0.676803    0.272020    11.00000    0.02220    0.02206 =
         0.02700   -0.00288   -0.00604    0.00628
H1    2    0.175292    0.667063    0.211140    11.00000    0.01969
C2    1    0.223268    0.896603    0.297423    11.00000    0.02129    0.02060 =
         0.02487   -0.00058   -0.00095    0.00075
H2    2    0.295161    0.963040    0.260774    11.00000    0.02414
C3    1    0.061608    0.962622    0.286349    11.00000    0.02293    0.01875 =
         0.02207   -0.00543   -0.00366    0.00363
C4    1    0.007771    1.103819    0.229891    11.00000    0.02864    0.02263 =
         0.02444   -0.00278   -0.00219    0.00384
AFIX  43
H4    2    0.074221    1.174762    0.194884    11.00000   -1.20000
AFIX   0
C5    1   -0.146067    1.139994    0.225374    11.00000    0.03376    0.02441 =
         0.02409   -0.00237   -0.00684    0.00940
AFIX  43
H5    2   -0.184182    1.239880    0.188596    11.00000   -1.20000
AFIX   0
C6    1   -0.243262    1.031914    0.273871    11.00000    0.02432    0.02883 =
         0.03041   -0.00680   -0.00580    0.00781
AFIX  43
H6    2   -0.347956    1.054445    0.268251    11.00000   -1.20000
AFIX   0
C7    1   -0.189729    0.890909    0.330662    11.00000    0.02335    0.02243 =
         0.02980   -0.00580   -0.00240    0.00015
AFIX  43
H7    2   -0.257035    0.817185    0.363992    11.00000   -1.20000
AFIX   0
C8    1   -0.035952    0.858605    0.338274    11.00000    0.02301    0.01952 =
         0.02422   -0.00508   -0.00528   -0.00032
C9    1    0.041459    0.709785    0.395481    11.00000    0.02106    0.01937 =
         0.02826    0.00163    0.00009   -0.00169
H9    2   -0.025476    0.643853    0.433892    11.00000    0.02080
C10   1    0.168980    0.809646    0.445413    11.00000    0.01990    0.01524 =
         0.02708    0.00026   -0.00194    0.00276
C11   1    0.195050    0.805782    0.533553    11.00000    0.02617    0.01944 =
         0.02833    0.00324    0.00234    0.00535
AFIX  43
H11   2    0.130072    0.735364    0.569661    11.00000   -1.20000
AFIX   0
C12   1    0.317506    0.906034    0.569226    11.00000    0.03023    0.02293 =
         0.02264   -0.00265   -0.00612    0.00704
AFIX  43
H12   2    0.335657    0.904651    0.629880    11.00000   -1.20000
AFIX   0
C13   1    0.412731    1.007626    0.516414    11.00000    0.02273    0.01868 =
         0.03430   -0.00577   -0.00781    0.00335
AFIX  43
H13   2    0.494680    1.077884    0.541222    11.00000   -1.20000
AFIX   0
C14   1    0.389294    1.007533    0.427476    11.00000    0.02078    0.01753 =
         0.03108   -0.00028   -0.00121    0.00223
AFIX  43
H14   2    0.456454    1.074368    0.391389    11.00000   -1.20000
AFIX   0
C15   1    0.266760    0.908860    0.391631    11.00000    0.01983    0.01536 =
         0.02702   -0.00133   -0.00141    0.00498
C16   1    0.115630    0.560126    0.334789    11.00000    0.02295    0.01928 =
         0.03467   -0.00282   -0.00702    0.00003
H16   2    0.042138    0.499560    0.296595    11.00000    0.01593
C17   1    0.377696    0.460925    0.108660    11.00000    0.02366    0.02751 =
         0.02163   -0.00096    0.00270    0.00075
C18   1    0.401207    0.261510    0.100676    11.00000    0.03231    0.02694 =
         0.03050    0.00188    0.00390    0.00318
AFIX  43
H18   2    0.469954    0.195754    0.138279    11.00000   -1.20000
AFIX   0
C19   1    0.322094    0.160977    0.036646    11.00000    0.04339    0.02627 =
         0.04068   -0.00673    0.01349   -0.00412
AFIX  43
H19   2    0.337990    0.025109    0.030639    11.00000   -1.20000
AFIX   0
C20   1    0.220237    0.253313   -0.018972    11.00000    0.03147    0.04394 =
         0.02875   -0.00820    0.00822   -0.00736
C21   1    0.199520    0.451284   -0.009806    11.00000    0.03424    0.04479 =
         0.02651   -0.00082   -0.00299   -0.00022
AFIX  43
H21   2    0.130249    0.516669   -0.047219    11.00000   -1.20000
AFIX   0
C22   1    0.277737    0.556125    0.052822    11.00000    0.03429    0.03085 =
         0.02907    0.00099   -0.00218    0.00439
AFIX  43
H22   2    0.263227    0.692507    0.057658    11.00000   -1.20000
AFIX   0
C23   1    0.134470    0.143997   -0.088596    11.00000    0.04465    0.06704 =
         0.04592   -0.02349    0.00583   -0.01382
AFIX 137
H23A  2    0.183579    0.161500   -0.143823    11.00000   -1.50000
H23B  2    0.031891    0.194068   -0.093188    11.00000   -1.50000
H23C  2    0.132193    0.005369   -0.074032    11.00000   -1.50000
HKLF 4
REM  JTM394_0m in P2(1)
REM R1 =  0.0277 for   3256 Fo > 4sig(Fo)  and  0.0322 for all   3531 data
REM    282 parameters refined using      1 restraints
END
WGHT      0.0302      0.1323
REM Highest difference peak  0.167,  deepest hole -0.206,  1-sigma level  0.035
Q1    1   0.4290  0.5294  0.1376  11.00000  0.05    0.17
Q2    1   0.2585  0.9179  0.3433  11.00000  0.05    0.14
Q3    1   0.3998  0.3798  0.1024  11.00000  0.05    0.14
Q4    1   0.1292  1.2189  0.1663  11.00000  0.05    0.14
Q5    1   0.0034  0.8167  0.3801  11.00000  0.05    0.13
;
