# Supplementary material for: N-(12-Amino-9,10-di­hydro-9,10-ethano­anthracen-11-yl)-4-methyl­benzene­sulfonamide
Source: Acta Crystallogr Sect E Struct Rep Online. 2014 Feb 5;70(Pt 3):o248–9. doi: 10.1107/S1600536814002189 (PMC3998504; doi:10.1107/S1600536814002189)
Supplement: Supplementary file 2 [file e-70-0o248-Isup2.hkl]

#
# h,k,l, Fc-squared, Fo-squared, sigma(Fo-squared), status flag
#
data_I
_shelx_title ' JTM394_0m in P2(1)'
_shelx_refln_list_code          4
_shelx_F_calc_maximum      103.48
_exptl_crystal_F_000       412.00
_reflns_d_resolution_high  0.8213

loop_
 _space_group_symop_operation_xyz
 'x, y, z'
 '-x, y+1/2, -z'

_cell_length_a     8.9362
_cell_length_b     6.8766
_cell_length_c    15.5039
_cell_angle_alpha  90.000
_cell_angle_beta   91.540
_cell_angle_gamma  90.000

_shelx_F_squared_multiplier     1.000

loop_
 _refln_index_h
 _refln_index_k
 _refln_index_l
 _refln_F_squared_calc
 _refln_F_squared_meas
 _refln_F_squared_sigma
 _refln_observed_status
   0  -8   0          8.51          7.20         3.60 o
   1  -8   0         12.01         12.36         2.65 o
   2  -8   0        415.49        428.81        10.67 o
   1  -7   0         52.58         45.11         3.01 o
   2  -7   0        312.66        313.37         6.52 o
   3  -7   0        120.81        122.00         3.78 o
   4  -7   0         25.47         19.99         2.66 o
   5  -7   0          3.41          3.33         1.95 o
   0  -6   0        187.57        177.34         4.82 o
   1  -6   0        134.25        124.60         3.29 o
   2  -6   0        121.80        123.21         3.72 o
   3  -6   0        124.19        127.97         3.67 o
   4  -6   0        232.90        228.29         4.79 o
   5  -6   0         50.87         47.68         3.10 o
   6  -6   0        126.78        128.58         4.99 o
   7  -6   0         17.08         15.37         5.06 o
   1  -5   0        126.00        129.37         2.66 o
   2  -5   0         45.65         44.60         2.29 o
   3  -5   0        473.37        485.91         7.61 o
   4  -5   0        816.46        838.49        12.26 o
   5  -5   0         99.22         91.00         7.09 o
   6  -5   0        109.07        108.39         3.81 o
   7  -5   0        139.52        140.57         4.48 o
   8  -5   0         23.63         31.98         3.81 o
   0  -4   0        112.78         97.28         2.99 o
   1  -4   0        564.52        572.10         6.36 o
   2  -4   0        527.64        524.43         6.52 o
   3  -4   0        387.42        375.62         5.96 o
   4  -4   0        305.23        305.19         5.15 o
   5  -4   0        208.74        206.76         4.40 o
   6  -4   0        489.53        489.73         8.77 o
   7  -4   0         17.88         16.48         2.38 o
   8  -4   0         64.25         66.85         3.87 o
   9  -4   0         52.03         50.05         5.12 o
   1  -3   0        393.49        406.45         7.53 o
   2  -3   0        796.72        786.47         9.82 o
   3  -3   0        580.24        619.48         8.63 o
   4  -3   0         67.49         63.27         2.42 o
   5  -3   0        212.97        213.35         4.35 o
   6  -3   0        569.93        592.21         9.48 o
   7  -3   0         94.63         98.22         4.24 o
   8  -3   0        168.75        175.37         5.95 o
   9  -3   0        106.92        101.47        11.14 o
  10  -3   0         17.18         17.01         5.45 o
   0  -2   0       2055.07       2127.05        56.79 o
   1  -2   0       1083.44       1055.45        20.13 o
   2  -2   0       1555.45       1534.67        28.37 o
   3  -2   0        481.04        558.80        11.89 o
   4  -2   0        253.45        259.97         4.40 o
   5  -2   0        464.77        483.99         8.16 o
   6  -2   0        228.11        238.05         4.77 o
   7  -2   0         54.45         55.28         3.45 o
   8  -2   0        308.43        297.95         7.29 o
   9  -2   0         43.76         51.09         5.11 o
  10  -2   0         29.88         26.48         6.22 o
   1  -1   0        832.71        809.96        14.46 o
   2  -1   0        933.04        938.38        17.03 o
   3  -1   0        230.45        229.77         4.62 o
   4  -1   0        410.07        423.37         7.54 o
   5  -1   0        114.66        119.20         3.24 o
   6  -1   0        160.20        165.47         4.14 o
   7  -1   0        216.59        213.92         5.11 o
   8  -1   0        313.32        330.60         7.11 o
   9  -1   0        288.98        287.70         8.74 o
  10  -1   0        130.01        145.36         6.09 o
   1   0   0        296.99        299.36         8.03 o
   2   0   0        553.40        534.49        13.72 o
   3   0   0       1026.90        946.38        19.82 o
   4   0   0        196.05        182.67         4.20 o
   5   0   0        896.70       1019.20        17.56 o
   6   0   0         73.40         73.98         2.62 o
   7   0   0        234.70        233.07         6.00 o
   8   0   0         45.55         38.79         3.70 o
   9   0   0         64.79         65.15         4.55 o
  10   0   0         42.59         43.29         4.28 o
   1   1   0        838.27        789.04        25.77 o
   2   1   0        951.42        953.30        30.27 o
   3   1   0        245.40        237.70         8.30 o
   4   1   0        402.23        399.10         7.51 o
   5   1   0        128.42        123.45         3.19 o
   6   1   0        186.57        187.76         4.05 o
   7   1   0        222.09        212.73         5.56 o
   8   1   0        306.63        304.54         6.91 o
   9   1   0        290.70        293.00         8.68 o
  10   1   0        136.86        144.84         6.10 o
   0   2   0       1926.40       2008.61        99.89 o
   1   2   0       1001.94        990.75        33.12 o
   2   2   0       1616.60       1664.75        40.48 o
   3   2   0        546.36        601.82        19.14 o
   4   2   0        288.97        289.01         5.50 o
   5   2   0        487.14        483.16         8.80 o
   6   2   0        251.89        247.25         5.39 o
   7   2   0         53.48         49.93         3.26 o
   8   2   0        305.19        286.44         6.50 o
   9   2   0         44.02         45.12         4.22 o
  10   2   0         31.95         35.06         4.39 o
   1   3   0        387.37        408.81        14.92 o
   2   3   0        803.79        801.06        20.30 o
   3   3   0        623.03        669.65        12.05 o
   4   3   0         76.32         74.04         2.68 o
   5   3   0        226.82        227.21         4.74 o
   6   3   0        531.62        542.44        10.47 o
   7   3   0         86.90         88.30         5.07 o
   8   3   0        144.80        140.85         6.04 o
   9   3   0         99.26        103.04         5.24 o
  10   3   0         13.46         15.70         5.78 o
   0   4   0        123.72        114.55         6.21 o
   1   4   0        489.52        496.69        11.46 o
   2   4   0        470.63        484.65        12.23 o
   3   4   0        376.75        375.17         9.49 o
   4   4   0        323.77        331.63         8.53 o
   5   4   0        211.27        211.25         7.60 o
   6   4   0        500.51        536.90        18.01 o
   7   4   0         21.55         24.16         6.01 o
   8   4   0         60.61         57.72         5.82 o
   9   4   0         53.15         43.07         8.67 o
   1   5   0        126.24        137.37         4.88 o
   2   5   0         50.14         49.58         3.65 o
   3   5   0        474.59        494.27        10.98 o
   4   5   0        862.23        869.32        19.81 o
   5   5   0         79.66         72.92         8.67 o
   6   5   0         90.27         89.18         6.58 o
   7   5   0        133.49        131.99         7.39 o
   8   5   0         27.96         28.82         5.06 o
   0   6   0        191.09        187.41         9.17 o
   1   6   0        147.01        146.64         6.93 o
   2   6   0        145.77        146.50        10.63 o
   3   6   0        136.27        146.34         7.37 o
   4   6   0        210.79        204.80         7.75 o
   5   6   0         44.92         42.91         5.99 o
   6   6   0        133.56        136.52         9.38 o
   7   6   0         16.41         11.99         5.34 o
   1   7   0         49.57         41.90         4.70 o
   2   7   0        315.62        318.01        11.10 o
   3   7   0        115.59        121.40         6.24 o
   4   7   0         19.12         23.07         4.32 o
   5   7   0          1.18          1.44         3.00 o
   0   8   0          7.06          7.20         3.60 o
   1   8   0         19.29         19.72         3.91 o
   2   8   0        424.04        480.56        14.07 o
   3   8   0         34.47         30.31         6.11 o
  -2  -8   1         69.99         75.01         4.25 o
  -1  -8   1          7.61          7.87         2.53 o
   0  -8   1         34.77         41.18         3.97 o
   1  -8   1        149.17        150.28         7.36 o
   2  -8   1         12.68         20.06         5.34 o
  -5  -7   1          4.98          6.79         4.41 o
  -4  -7   1         67.84         68.60         3.40 o
  -3  -7   1         66.03         69.28         3.10 o
  -2  -7   1         58.74         70.60         3.12 o
  -1  -7   1        252.02        248.30         5.76 o
   0  -7   1        139.45        137.70         4.28 o
   1  -7   1        138.22        140.00         4.14 o
   2  -7   1         60.05         63.95         3.12 o
   3  -7   1         62.41         61.16         3.09 o
   4  -7   1          4.54          2.45         1.81 o
   5  -7   1         22.62         24.73         3.21 o
  -7  -6   1          7.02          5.84         2.46 o
  -6  -6   1         76.76         79.14         4.10 o
  -5  -6   1        265.93        257.00         6.40 o
  -4  -6   1         24.14         25.22         2.38 o
  -3  -6   1         31.09         33.66         2.57 o
  -2  -6   1         10.69         15.05         1.94 o
  -1  -6   1         18.93         18.21         1.81 o
   0  -6   1        179.90        168.73         3.46 o
   1  -6   1        213.03        217.47         4.49 o
   2  -6   1        277.38        278.22         5.59 o
   3  -6   1        189.91        183.56         4.62 o
   4  -6   1         46.45         47.44         2.87 o
   5  -6   1          8.80          7.82         1.80 o
   6  -6   1          8.60          8.73         1.89 o
   7  -6   1         64.24         71.15         4.26 o
  -8  -5   1         41.29         53.48        13.19 o
  -7  -5   1         88.43         91.55         3.96 o
  -6  -5   1        492.79        493.45        10.83 o
  -5  -5   1        872.39        864.61        26.66 o
  -4  -5   1        141.82        135.90         3.52 o
  -3  -5   1         80.41         80.67         2.85 o
  -2  -5   1        434.68        423.02         5.99 o
  -1  -5   1        259.95        264.16         3.93 o
   0  -5   1         48.00         47.02         1.98 o
   1  -5   1        686.58        691.81         7.99 o
   2  -5   1         58.43         57.98         2.46 o
   3  -5   1        283.23        289.31         5.16 o
   4  -5   1        258.64        268.17         5.56 o
   5  -5   1        237.99        245.49        10.62 o
   6  -5   1         51.10         52.11         4.46 o
   7  -5   1         25.82         23.36         2.92 o
   8  -5   1         16.54         16.92         3.31 o
  -9  -4   1         27.85         35.08         9.71 o
  -8  -4   1         82.98         82.21         5.95 o
  -7  -4   1         41.10         44.57         3.51 o
  -6  -4   1        463.44        469.00         8.20 o
  -5  -4   1        241.24        242.03         4.81 o
  -4  -4   1        328.63        340.52         5.52 o
  -3  -4   1        585.55        607.43         8.87 o
  -2  -4   1         13.10         16.18         1.24 o
  -1  -4   1        127.20        130.46         2.31 o
   0  -4   1         51.17         61.09         2.12 o
   1  -4   1         77.13         68.08         1.83 o
   2  -4   1        878.35        907.23        11.48 o
   3  -4   1        243.44        243.86         3.91 o
   4  -4   1        615.76        608.37         9.04 o
   5  -4   1        166.93        167.18         4.02 o
   6  -4   1        270.60        262.04         5.59 o
   7  -4   1        105.19         99.36         3.88 o
   8  -4   1        137.71        137.28         4.52 o
   9  -4   1         76.92         69.46         7.20 o
 -10  -3   1          0.07         -3.60         3.60 o
  -9  -3   1         10.43          6.14         3.70 o
  -8  -3   1          0.19         -0.53         2.78 o
  -7  -3   1        201.78        190.38         5.83 o
  -6  -3   1         67.74         67.49         3.33 o
  -5  -3   1        343.28        333.12         5.65 o
  -4  -3   1        422.32        409.05         5.83 o
  -3  -3   1        355.16        354.30         5.41 o
  -2  -3   1        535.89        566.94         7.36 o
  -1  -3   1        660.83        639.98        11.27 o
   0  -3   1        583.59        597.27        11.86 o
   1  -3   1         88.86         84.77         2.08 o
   2  -3   1        159.97        151.58         2.65 o
   3  -3   1        296.39        310.38         5.17 o
   4  -3   1        203.28        213.49         3.95 o
   5  -3   1         42.53         41.27         2.31 o
   6  -3   1         88.39         84.71         3.09 o
   7  -3   1         23.89         23.62         2.73 o
   8  -3   1         42.44         36.68         3.92 o
   9  -3   1         11.98         16.09         5.85 o
  10  -3   1         29.11         24.21         5.78 o
 -10  -2   1         86.02         59.10        11.89 o
  -9  -2   1         20.16         20.62         3.32 o
  -8  -2   1        243.12        240.47         6.02 o
  -7  -2   1        257.76        265.06         5.87 o
  -6  -2   1         85.25         78.78         3.15 o
  -5  -2   1         11.29         11.73         1.68 o
  -4  -2   1        248.17        270.40         4.67 o
  -3  -2   1        143.29        151.22         3.69 o
  -2  -2   1       2176.65       2285.38        43.77 o
  -1  -2   1        743.31        760.51        15.02 o
   0  -2   1       2943.60       3087.96        66.31 o
   1  -2   1        566.12        612.62        12.43 o
   2  -2   1        318.84        341.35         7.51 o
   3  -2   1        681.27        690.02        11.51 o
   4  -2   1         79.24         83.67         2.45 o
   5  -2   1        176.29        181.35         3.90 o
   6  -2   1        348.73        360.47         6.03 o
   7  -2   1        124.61        126.62         4.07 o
   8  -2   1          4.51          4.32         2.20 o
   9  -2   1         86.24         93.94         5.28 o
  10  -2   1         11.91          5.30         2.72 o
 -10  -1   1        125.34        121.86         6.61 o
  -9  -1   1         36.30         34.36         6.63 o
  -8  -1   1         28.40         31.28         3.25 o
  -7  -1   1        176.70        172.44         4.86 o
  -6  -1   1        181.53        190.18         4.14 o
  -5  -1   1        380.08        368.78         6.34 o
  -4  -1   1        743.17        769.48        17.23 o
  -3  -1   1        584.02        576.81        10.75 o
  -2  -1   1       2814.59       2758.64        97.12 o
  -1  -1   1       8538.88       8567.53       136.93 o
   0  -1   1       2744.04       2835.16        55.24 o
   1  -1   1       3628.83       3736.24        66.55 o
   2  -1   1        210.68        224.81         5.01 o
   3  -1   1        369.66        360.63         9.20 o
   4  -1   1       1369.73       1478.84        24.46 o
   5  -1   1         17.99         19.19         1.61 o
   6  -1   1         48.31         59.37         2.89 o
   7  -1   1        157.81        153.24         4.08 o
   8  -1   1         58.69         51.06         4.62 o
   9  -1   1          6.95          3.07         2.62 o
  10  -1   1         58.44         54.52         3.75 o
 -10   0   1        125.42        132.56         7.14 o
  -9   0   1        225.52        234.84         6.50 o
  -8   0   1         90.12         84.74         4.30 o
  -7   0   1         75.47         69.54         3.79 o
  -6   0   1          0.46          0.43         1.34 o
  -5   0   1         66.35         70.52         2.31 o
  -4   0   1          8.93          6.69         1.34 o
  -3   0   1        161.30        156.15         4.55 o
  -2   0   1        131.30        122.15         2.91 o
  -1   0   1          7.35         -0.66         0.66 o
   0   0   1        177.55        153.09         3.27 o
   1   0   1       4882.92       4734.92       136.08 o
   2   0   1        814.12        785.14        16.33 o
   3   0   1        625.03        591.37        12.55 o
   4   0   1        109.05         94.26         2.62 o
   5   0   1       1727.26       1748.23        25.44 o
   6   0   1         50.75         47.40         2.71 o
   7   0   1        132.69        130.26         4.49 o
   8   0   1        775.42        770.07        13.85 o
   9   0   1         65.72         68.16         4.55 o
  10   0   1        130.07        122.33         4.56 o
 -10   1   1        122.14        121.26         6.08 o
  -9   1   1         42.05         43.67         3.56 o
  -8   1   1         33.08         40.12         3.67 o
  -7   1   1        195.69        186.58         4.80 o
  -6   1   1        198.52        202.33         4.21 o
  -5   1   1        400.94        385.82         6.90 o
  -4   1   1        840.13        834.77        13.51 o
  -3   1   1        635.02        593.96        19.15 o
  -2   1   1       2765.99       2734.90        86.51 o
  -1   1   1       8201.36       7807.19       264.03 o
   0   1   1       2873.96       2984.35        75.98 o
   1   1   1       3745.04       3769.85        95.00 o
   2   1   1        250.12        264.64         8.21 o
   3   1   1        392.99        371.64        12.40 o
   4   1   1       1432.60       1511.24        22.36 o
   5   1   1         20.38         22.10         1.78 o
   6   1   1         45.56         54.39         3.03 o
   7   1   1        156.66        149.40         4.25 o
   8   1   1         60.92         58.95         3.55 o
   9   1   1          9.48          6.52         2.54 o
  10   1   1         64.19         57.08         4.21 o
 -10   2   1         73.45         77.61         5.23 o
  -9   2   1         25.31         29.62         4.10 o
  -8   2   1        239.42        235.05         5.84 o
  -7   2   1        267.75        271.42         5.76 o
  -6   2   1         86.40         80.31         3.23 o
  -5   2   1         15.45         18.73         2.14 o
  -4   2   1        255.05        265.36         5.41 o
  -3   2   1        145.67        145.93         5.91 o
  -2   2   1       2172.44       2249.74        72.34 o
  -1   2   1        758.99        774.21        20.67 o
   0   2   1       2989.83       3054.06        80.81 o
   1   2   1        606.87        668.88        20.49 o
   2   2   1        351.21        379.41         9.66 o
   3   2   1        677.49        673.59        15.19 o
   4   2   1        104.29        102.49         2.67 o
   5   2   1        197.79        194.61         4.03 o
   6   2   1        321.56        322.55         6.80 o
   7   2   1        126.41        122.11         4.06 o
   8   2   1          5.29          0.94         2.27 o
   9   2   1         77.54         78.82         4.67 o
  10   2   1         13.39          9.58         3.11 o
 -10   3   1          0.18          2.94         5.13 o
  -9   3   1          8.09          1.53         2.71 o
  -8   3   1          1.19          5.02         2.76 o
  -7   3   1        210.80        204.68         5.74 o
  -6   3   1         68.49         64.57         3.25 o
  -5   3   1        328.96        312.51         6.12 o
  -4   3   1        455.07        442.98         7.96 o
  -3   3   1        308.22        312.31         7.18 o
  -2   3   1        457.16        491.45        11.01 o
  -1   3   1        591.35        608.69        22.44 o
   0   3   1        539.48        568.59        20.90 o
   1   3   1        104.70         97.92         4.68 o
   2   3   1        159.75        149.14         5.10 o
   3   3   1        322.50        331.06         6.99 o
   4   3   1        214.97        229.46         4.63 o
   5   3   1         49.02         46.76         2.86 o
   6   3   1         83.64         80.70         4.17 o
   7   3   1         23.57         26.34         3.79 o
   8   3   1         45.32         39.83         4.23 o
   9   3   1         13.11          8.16         3.19 o
  -9   4   1         26.36         19.08         5.23 o
  -8   4   1         92.10         82.25         5.52 o
  -7   4   1         36.86         33.06         7.60 o
  -6   4   1        443.58        448.39        10.57 o
  -5   4   1        256.79        255.41         7.47 o
  -4   4   1        346.16        361.08         8.28 o
  -3   4   1        574.05        606.42        14.25 o
  -2   4   1         12.98         13.10         2.17 o
  -1   4   1        121.67        132.48         5.46 o
   0   4   1         44.90         57.72         3.72 o
   1   4   1         85.95         76.70         3.38 o
   2   4   1        899.81        952.90        24.84 o
   3   4   1        204.61        208.57         6.11 o
   4   4   1        576.43        589.89        15.97 o
   5   4   1        189.69        187.90         7.17 o
   6   4   1        246.76        249.87         9.01 o
   7   4   1         80.62         78.76         5.48 o
   8   4   1        149.28        142.84         7.29 o
   9   4   1         75.84         68.17         6.83 o
  -8   5   1         42.91         36.29         6.82 o
  -7   5   1         90.14         99.56         6.47 o
  -6   5   1        474.24        448.93        15.49 o
  -5   5   1        855.66        900.11        73.61 o
  -4   5   1        141.57        127.42         5.63 o
  -3   5   1         87.69         93.91         4.67 o
  -2   5   1        418.21        421.64        10.82 o
  -1   5   1        284.25        291.53         8.44 o
   0   5   1         53.34         49.39         4.47 o
   1   5   1        701.56        733.21        16.55 o
   2   5   1         54.13         54.40         3.80 o
   3   5   1        276.43        286.36         6.95 o
   4   5   1        262.21        277.68         8.23 o
   5   5   1        225.20        233.72        12.72 o
   6   5   1         54.46         63.96         5.97 o
   7   5   1         25.91         33.67         5.56 o
   8   5   1         17.56         13.41         5.89 o
  -7   6   1         11.66          5.67         6.32 o
  -6   6   1         71.56         74.82         6.52 o
  -5   6   1        269.47        248.35         9.94 o
  -4   6   1         22.27         18.85         3.38 o
  -3   6   1         33.66         32.66         4.11 o
  -2   6   1         10.09         12.97         3.16 o
  -1   6   1         21.14         23.00         3.41 o
   0   6   1        189.28        179.30         5.86 o
   1   6   1        210.27        217.26         7.59 o
   2   6   1        288.51        304.32         9.14 o
   3   6   1        189.06        198.98        11.63 o
   4   6   1         39.52         33.91         4.96 o
   5   6   1         16.88         23.55         6.22 o
   6   6   1          3.54          6.00         4.36 o
   7   6   1         79.58         90.73         8.07 o
  -5   7   1          3.06          0.95         3.35 o
  -4   7   1         81.19         80.41         8.07 o
  -3   7   1         83.83         88.00         7.52 o
  -2   7   1         46.16         62.26         6.98 o
  -1   7   1        264.26        278.72         9.87 o
   0   7   1        126.91        135.12         9.00 o
   1   7   1        159.66        161.49        10.25 o
   2   7   1         60.31         61.51         4.97 o
   3   7   1         57.25         62.41         4.89 o
   4   7   1          3.98          0.98         3.71 o
   5   7   1         22.37         22.46         6.22 o
  -3   8   1         50.02         37.95         7.31 o
  -2   8   1         71.06         86.65         5.12 o
  -1   8   1          7.70         14.03         5.87 o
   0   8   1         35.17         45.44         5.23 o
   1   8   1        139.10        147.72         6.28 o
   2   8   1         14.73         14.78         4.03 o
   3   8   1        133.24        146.80         6.44 o
  -2  -8   2        123.59        126.03         5.68 o
  -1  -8   2         82.10         87.76         4.70 o
   0  -8   2         86.43         79.44         4.66 o
   1  -8   2         39.13         39.55         4.21 o
   2  -8   2         89.77        100.87         7.42 o
  -5  -7   2         48.23         37.43         3.12 o
  -4  -7   2         62.05         55.85         3.02 o
  -3  -7   2         11.08         10.94         1.87 o
  -2  -7   2         43.24         46.36         3.17 o
  -1  -7   2         78.17         82.68         3.38 o
   0  -7   2         49.51         50.82         3.43 o
   1  -7   2         16.28         19.54         2.38 o
   2  -7   2         37.79         38.95         2.93 o
   3  -7   2         12.85         14.16         2.01 o
   4  -7   2         45.50         47.63         3.24 o
   5  -7   2         17.19         23.21         4.14 o
  -7  -6   2         49.97         50.64         4.40 o
  -6  -6   2        114.44        133.04         4.99 o
  -5  -6   2        110.38        113.54         4.21 o
  -4  -6   2         30.92         29.68         2.66 o
  -3  -6   2        171.93        180.70         4.13 o
  -2  -6   2        633.13        641.31         9.72 o
  -1  -6   2        103.60         97.97         2.99 o
   0  -6   2        102.17        108.45         3.04 o
   1  -6   2        117.26        122.39         3.52 o
   2  -6   2         99.46         98.49         3.54 o
   3  -6   2        147.23        144.21         3.62 o
   4  -6   2         33.33         32.76         2.78 o
   5  -6   2         21.60         23.62         3.11 o
   6  -6   2          2.17          2.59         1.77 o
   7  -6   2         14.59         21.08         4.27 o
  -8  -5   2         72.31         79.06         6.76 o
  -7  -5   2         10.09          8.24         2.34 o
  -6  -5   2        181.54        182.60         5.14 o
  -5  -5   2        131.87        126.01         6.15 o
  -4  -5   2        532.94        531.85         8.23 o
  -3  -5   2         12.03         14.17         1.58 o
  -2  -5   2         13.43         13.79         1.51 o
  -1  -5   2         95.50         93.64         2.39 o
   0  -5   2         79.24         78.67         2.20 o
   1  -5   2         43.19         43.29         2.06 o
   2  -5   2        361.33        369.03         6.18 o
   3  -5   2        677.40        680.12        10.70 o
   4  -5   2        570.49        561.98         8.60 o
   5  -5   2        180.12        180.62         4.36 o
   6  -5   2        120.67        128.76         4.27 o
   7  -5   2         97.15        110.98         3.99 o
   8  -5   2         22.56         23.92         6.06 o
  -9  -4   2          0.76         -3.16         3.16 o
  -8  -4   2         96.41         89.64         7.74 o
  -7  -4   2        243.22        247.97         6.31 o
  -6  -4   2         83.49         88.32         3.66 o
  -5  -4   2       1047.20       1049.16        14.26 o
  -4  -4   2        122.96        124.45         2.97 o
  -3  -4   2        464.72        466.76         6.59 o
  -2  -4   2        151.49        136.62         2.61 o
  -1  -4   2        457.78        465.03         5.42 o
   0  -4   2        589.83        628.50         7.42 o
   1  -4   2         58.43         59.90         1.77 o
   2  -4   2        288.04        278.54         4.46 o
   3  -4   2         13.86         15.07         1.47 o
   4  -4   2        123.60        124.07         3.07 o
   5  -4   2        392.30        394.59         6.59 o
   6  -4   2         61.22         58.87         3.15 o
   7  -4   2        112.44        116.15         3.89 o
   8  -4   2         21.22         18.98         2.48 o
   9  -4   2        102.10        106.44         6.43 o
 -10  -3   2         56.54         52.01         6.65 o
  -9  -3   2         45.26         58.99         7.74 o
  -8  -3   2        189.16        194.77         7.50 o
  -7  -3   2        197.33        200.71         6.14 o
  -6  -3   2         62.97         54.04         3.29 o
  -5  -3   2        107.26        103.24         3.18 o
  -4  -3   2         76.83         72.75         2.35 o
  -3  -3   2        268.24        291.39         4.77 o
  -2  -3   2        130.31        143.41         2.52 o
  -1  -3   2       1639.65       1804.15        23.78 o
   0  -3   2        199.82        216.61         3.51 o
   1  -3   2        908.48        915.31        11.46 o
   2  -3   2        297.06        300.39         4.40 o
   3  -3   2        447.99        442.24         6.75 o
   4  -3   2        323.41        316.51         5.14 o
   5  -3   2         39.66         36.20         2.26 o
   6  -3   2         34.82         32.71         2.56 o
   7  -3   2         20.25         19.10         2.32 o
   8  -3   2          6.40          2.97         2.13 o
   9  -3   2         83.80         84.22         4.52 o
  10  -3   2         33.07         29.77         6.00 o
  -9  -2   2         16.94         16.78         6.73 o
  -8  -2   2        155.92        156.36         5.31 o
  -7  -2   2        217.33        213.00         5.63 o
  -6  -2   2        331.14        331.60         6.08 o
  -5  -2   2         91.52         87.30         2.73 o
  -4  -2   2        148.71        131.13         2.98 o
  -3  -2   2        153.10        162.00         3.77 o
  -2  -2   2        130.34        124.80         2.79 o
  -1  -2   2        352.27        374.23         8.53 o
   0  -2   2       2005.22       2043.53        44.93 o
   1  -2   2         36.75         32.18         1.31 o
   2  -2   2         71.49         67.92         2.46 o
   3  -2   2       1332.65       1376.82        20.80 o
   4  -2   2        105.41        110.41         2.76 o
   5  -2   2        372.29        386.55         6.00 o
   6  -2   2         21.31         21.67         2.07 o
   7  -2   2          5.51          3.71         1.93 o
   8  -2   2          0.55          2.20         2.32 o
   9  -2   2         34.94         31.47         3.50 o
  10  -2   2         55.84         63.63         6.62 o
 -10  -1   2         43.51         44.24         6.82 o
  -9  -1   2        115.14        114.02         7.88 o
  -8  -1   2        122.00        142.24         7.25 o
  -7  -1   2         94.41         91.88         3.86 o
  -6  -1   2        375.55        385.44         6.38 o
  -5  -1   2        126.27        130.89         2.91 o
  -4  -1   2         21.51         26.09         1.52 o
  -3  -1   2        711.30        716.08        13.06 o
  -2  -1   2        103.35        102.75         2.25 o
  -1  -1   2         13.76         13.56         1.03 o
   0  -1   2       1604.69       1591.86        29.83 o
   1  -1   2       5631.92       5543.77       111.24 o
   2  -1   2        550.45        495.30        12.22 o
   3  -1   2       1199.33       1176.90        28.62 o
   4  -1   2        829.34        865.83        14.87 o
   5  -1   2        525.31        566.96         8.40 o
   6  -1   2        132.47        124.69         3.44 o
   7  -1   2         48.14         45.91         3.70 o
   8  -1   2        356.43        337.95        16.19 o
   9  -1   2        385.62        373.56         9.95 o
  10  -1   2          3.66          4.04         2.26 o
 -10   0   2          1.33          0.08         2.71 o
  -9   0   2          5.99          3.29         2.29 o
  -8   0   2        538.05        569.38        11.78 o
  -7   0   2        746.32        726.11        11.00 o
  -6   0   2        205.26        204.96         4.13 o
  -5   0   2        227.03        211.61         3.98 o
  -4   0   2        203.36        190.39         7.88 o
  -3   0   2        214.47        200.39         8.29 o
  -2   0   2      10708.61      10431.65       304.02 o
  -1   0   2        359.07        356.68         7.58 o
   0   0   2       1107.36       1067.72        22.10 o
   1   0   2        336.01        312.83         6.62 o
   2   0   2         26.20         25.55         1.26 o
   3   0   2          9.14          8.80         1.27 o
   4   0   2        250.73        266.74         5.10 o
   5   0   2         90.57         98.62         3.13 o
   6   0   2        156.49        163.06         4.27 o
   7   0   2         37.80         37.51         2.82 o
   8   0   2         29.97         30.59         3.83 o
   9   0   2         43.08         38.84         6.87 o
  10   0   2        163.01        156.32         4.99 o
 -10   1   2         32.09         33.58         6.22 o
  -9   1   2        134.72        132.00         4.74 o
  -8   1   2        139.33        149.63         5.93 o
  -7   1   2         81.23         77.74         3.33 o
  -6   1   2        361.10        365.01         6.19 o
  -5   1   2        121.67        119.75         3.26 o
  -4   1   2         22.18         27.04         2.00 o
  -3   1   2        734.94        699.04        23.19 o
  -2   1   2         99.61         92.55         3.92 o
  -1   1   2         17.29         17.94         1.58 o
   0   1   2       1512.95       1465.14        49.07 o
   1   1   2       5687.97       5206.24       319.01 o
   2   1   2        547.91        501.46        12.91 o
   3   1   2       1264.28       1229.75        38.56 o
   4   1   2        858.15        894.72        15.97 o
   5   1   2        608.55        649.26        10.49 o
   6   1   2        157.47        149.12         3.69 o
   7   1   2         39.21         39.44         2.96 o
   8   1   2        368.36        349.16        14.90 o
   9   1   2        367.10        344.39         8.96 o
  10   1   2          6.82          8.50         3.61 o
 -10   2   2         74.43         80.01         5.29 o
  -9   2   2         11.12          8.28         2.22 o
  -8   2   2        162.36        156.22         4.97 o
  -7   2   2        189.63        187.83         5.21 o
  -6   2   2        346.57        339.57         6.85 o
  -5   2   2        115.02        104.39         3.56 o
  -4   2   2        179.27        158.51         3.45 o
  -3   2   2        194.25        190.30         4.82 o
  -2   2   2        164.86        152.44         6.98 o
  -1   2   2        418.39        423.92        11.00 o
   0   2   2       1972.28       1896.38        52.15 o
   1   2   2         48.44         41.00         2.27 o
   2   2   2         57.24         56.70         3.04 o
   3   2   2       1337.12       1381.29        28.55 o
   4   2   2        102.92        110.46         3.24 o
   5   2   2        377.27        392.94         6.90 o
   6   2   2         18.19         16.49         2.12 o
   7   2   2          3.38          1.70         2.15 o
   8   2   2          1.27          0.38         2.18 o
   9   2   2         31.65         27.43         3.92 o
  10   2   2         55.28         61.04         4.56 o
 -10   3   2         63.50         58.56         8.29 o
  -9   3   2         45.96         48.38         5.17 o
  -8   3   2        190.13        188.21         5.71 o
  -7   3   2        214.65        213.73         5.65 o
  -6   3   2         56.96         51.98         3.46 o
  -5   3   2        102.47         92.38         3.26 o
  -4   3   2         77.93         68.54         2.76 o
  -3   3   2        278.25        289.10         5.98 o
  -2   3   2        140.84        151.23         4.06 o
  -1   3   2       1567.49       1711.90        38.92 o
   0   3   2        167.19        182.99         6.32 o
   1   3   2        916.96        953.90        20.93 o
   2   3   2        244.10        245.56        10.28 o
   3   3   2        459.85        446.14         9.17 o
   4   3   2        327.89        316.55         6.54 o
   5   3   2         23.61         26.41         3.04 o
   6   3   2         27.66         28.15         3.42 o
   7   3   2         27.54         29.12         3.85 o
   8   3   2          2.85          2.39         2.73 o
   9   3   2         72.44         73.10         4.96 o
  -9   4   2          0.66         -0.11         4.58 o
  -8   4   2         90.10         87.05         5.54 o
  -7   4   2        251.43        250.12         8.18 o
  -6   4   2         73.61         74.61         4.31 o
  -5   4   2        965.80        955.55        16.49 o
  -4   4   2         95.77         97.85         4.33 o
  -3   4   2        533.23        542.88        10.77 o
  -2   4   2        144.30        144.07         4.92 o
  -1   4   2        414.43        423.62        13.00 o
   0   4   2        621.97        675.51        17.65 o
   1   4   2         56.54         58.95         3.29 o
   2   4   2        274.86        256.47         8.68 o
   3   4   2         17.52         18.35         2.27 o
   4   4   2        125.40        120.09         5.10 o
   5   4   2        397.36        395.78        11.63 o
   6   4   2         59.46         52.19         5.42 o
   7   4   2        118.11        118.02         7.47 o
   8   4   2         22.45         16.41         5.40 o
   9   4   2         96.13         97.20        10.80 o
  -8   5   2         66.83         76.66         8.61 o
  -7   5   2         12.72         12.13         3.75 o
  -6   5   2        190.59        187.81         8.40 o
  -5   5   2        128.42        120.11         9.09 o
  -4   5   2        527.14        531.68        14.31 o
  -3   5   2         14.26         14.48         2.68 o
  -2   5   2         16.82         16.23         2.89 o
  -1   5   2        106.55        104.11         4.65 o
   0   5   2         79.35         73.35         4.14 o
   1   5   2         31.26         33.53         3.51 o
   2   5   2        381.35        397.38        10.10 o
   3   5   2        671.79        703.57        16.52 o
   4   5   2        532.30        532.47        13.96 o
   5   5   2        163.64        170.43         6.78 o
   6   5   2        132.93        150.80        11.61 o
   7   5   2         98.81        109.07         7.52 o
   8   5   2         26.59         22.03         6.43 o
  -7   6   2         37.61         32.50         9.16 o
  -6   6   2        104.43        129.15         7.56 o
  -5   6   2        136.27        134.30         7.09 o
  -4   6   2         33.95         36.24         5.38 o
  -3   6   2        156.90        149.65         6.62 o
  -2   6   2        660.97        670.27        16.02 o
  -1   6   2        110.93         98.16         4.78 o
   0   6   2         97.59        103.42         4.70 o
   1   6   2        118.70        124.20         5.75 o
   2   6   2        108.04        110.41         5.07 o
   3   6   2        143.02        144.61         5.60 o
   4   6   2         34.29         35.40         8.37 o
   5   6   2         20.79         30.30         8.07 o
   6   6   2          1.81          6.22         4.14 o
   7   6   2         16.12          9.49         4.58 o
  -5   7   2         46.59         37.29         7.96 o
  -4   7   2         63.39         58.52         6.49 o
  -3   7   2         10.44          4.07         2.81 o
  -2   7   2         47.94         50.11         5.72 o
  -1   7   2         72.21         74.68         7.96 o
   0   7   2         60.66         60.34         5.09 o
   1   7   2         11.84         11.26         2.97 o
   2   7   2         48.92         55.87         4.88 o
   3   7   2         13.80         17.67         5.34 o
   4   7   2         45.73         49.72         6.54 o
   5   7   2         18.08         21.37         5.67 o
  -2   8   2        110.92        131.36         9.54 o
  -1   8   2         76.98         83.66         4.79 o
   0   8   2         90.24         92.75         5.05 o
   1   8   2         32.79         30.44         4.05 o
   2   8   2         90.65        105.26         6.71 o
  -2  -8   3         31.46         31.55         4.25 o
  -1  -8   3          5.57          5.27         2.51 o
   0  -8   3         32.72         33.23         8.89 o
   1  -8   3        103.08         95.67         5.43 o
   2  -8   3          8.19          0.87         4.36 o
  -5  -7   3        194.16        181.40         5.09 o
  -4  -7   3          7.40          6.70         1.74 o
  -3  -7   3        230.77        222.06         5.48 o
  -2  -7   3         63.55         60.69         3.06 o
  -1  -7   3         81.01         80.06         3.75 o
   0  -7   3         27.98         30.28         2.85 o
   1  -7   3         26.84         26.95         2.94 o
   2  -7   3         39.49         36.71         3.01 o
   3  -7   3         10.17         12.10         2.82 o
   4  -7   3         11.28          8.74         1.87 o
   5  -7   3         16.20         17.31         3.33 o
  -7  -6   3          7.50          6.00         3.93 o
  -6  -6   3         74.44         65.00         6.52 o
  -5  -6   3        342.76        328.62         6.93 o
  -4  -6   3        221.74        231.43         5.43 o
  -3  -6   3        167.13        167.69         4.13 o
  -2  -6   3         64.98         60.42         7.91 o
  -1  -6   3         24.47         22.63         2.27 o
   0  -6   3        398.54        405.31         6.48 o
   1  -6   3         93.05         94.19         3.30 o
   2  -6   3        546.45        548.09        18.43 o
   3  -6   3         88.59         88.60         3.12 o
   4  -6   3         79.45         84.04         3.52 o
   5  -6   3        101.62        107.39         4.07 o
   6  -6   3         67.42         58.90         3.38 o
   7  -6   3         24.28         24.81         3.77 o
  -8  -5   3        110.31        108.72         7.42 o
  -7  -5   3         37.97         48.03         4.36 o
  -6  -5   3         13.31         17.44         2.70 o
  -5  -5   3        452.02        450.87         7.32 o
  -4  -5   3        303.27        288.55         5.30 o
  -3  -5   3         52.68         53.60         2.50 o
  -2  -5   3        396.77        398.00         5.92 o
  -1  -5   3        194.22        200.12         3.36 o
   0  -5   3         49.90         47.89         2.08 o
   1  -5   3         26.57         28.84         2.09 o
   2  -5   3         77.98         76.57         2.80 o
   3  -5   3         98.23         97.68         3.15 o
   4  -5   3        616.98        626.30         9.95 o
   5  -5   3         29.81         27.98         2.60 o
   6  -5   3        162.93        170.48         4.84 o
   7  -5   3         13.11         15.42         2.80 o
   8  -5   3         41.42         43.75         4.11 o
  -9  -4   3         72.85         64.34         5.53 o
  -8  -4   3         81.32         88.87         6.98 o
  -7  -4   3         54.00         60.09         5.19 o
  -6  -4   3        211.71        217.34         5.41 o
  -5  -4   3        170.55        169.47         4.26 o
  -4  -4   3        298.46        295.13         4.59 o
  -3  -4   3        146.61        148.05         2.87 o
  -2  -4   3        155.02        172.64         2.92 o
  -1  -4   3        392.25        402.59         5.19 o
   0  -4   3        666.26        689.45         7.64 o
   1  -4   3        113.93        112.21         2.40 o
   2  -4   3        767.93        769.38        10.39 o
   3  -4   3       1085.02       1060.79        13.19 o
   4  -4   3        563.55        566.03         8.04 o
   5  -4   3        237.73        247.88         4.90 o
   6  -4   3         59.74         49.15         4.68 o
   7  -4   3        154.18        164.78         4.37 o
   8  -4   3         53.56         57.69         4.09 o
   9  -4   3         32.80         34.49         4.70 o
 -10  -3   3         47.37         35.00         6.65 o
  -9  -3   3          7.57          6.65         4.36 o
  -8  -3   3         16.70          9.16         4.03 o
  -7  -3   3       1016.44       1098.63        41.76 o
  -6  -3   3        163.64        161.41         5.58 o
  -5  -3   3         37.96         42.73         2.52 o
  -4  -3   3        239.49        244.69         4.24 o
  -3  -3   3        109.77        106.88         2.52 o
  -2  -3   3         83.09         73.90         2.00 o
  -1  -3   3         88.89         83.87         2.03 o
   0  -3   3        201.27        185.72         2.81 o
   1  -3   3        321.44        326.27         4.36 o
   2  -3   3        802.32        848.33        11.15 o
   3  -3   3         24.64         29.68         1.78 o
   4  -3   3        286.77        301.09         4.92 o
   5  -3   3        137.36        134.72         3.24 o
   6  -3   3         87.63         87.74         3.21 o
   7  -3   3        284.54        268.26        10.64 o
   8  -3   3         95.83         98.54         4.19 o
   9  -3   3          4.60          5.78         2.55 o
  -9  -2   3         29.41         36.26         5.98 o
  -8  -2   3         23.75         30.75         3.68 o
  -7  -2   3        364.65        354.10         8.05 o
  -6  -2   3        191.51        192.72         4.70 o
  -5  -2   3         94.45         92.56         2.38 o
  -4  -2   3         40.15         43.21         1.64 o
  -3  -2   3       1218.96       1270.34        20.16 o
  -2  -2   3        659.71        689.44        12.02 o
  -1  -2   3       1453.91       1584.71        29.37 o
   0  -2   3        970.82        973.98        19.78 o
   1  -2   3         22.52         28.03         1.48 o
   2  -2   3        136.83        110.11         3.15 o
   3  -2   3        833.59        819.17        12.04 o
   4  -2   3       1664.90       1784.14        23.49 o
   5  -2   3         78.07         83.16         2.65 o
   6  -2   3         11.75          9.22         1.67 o
   7  -2   3        163.60        159.69         4.53 o
   8  -2   3          2.16          2.25         2.41 o
   9  -2   3         45.03         38.19         3.66 o
  10  -2   3         37.73         34.79         3.98 o
 -10  -1   3        188.46        195.39        13.09 o
  -9  -1   3        237.93        244.03         6.63 o
  -8  -1   3        228.88        245.79        15.70 o
  -7  -1   3       1137.10       1182.63        17.50 o
  -6  -1   3        256.13        252.39         4.79 o
  -5  -1   3         56.39         63.37         2.34 o
  -4  -1   3        622.37        651.27         9.94 o
  -3  -1   3         19.70         23.78         1.31 o
  -2  -1   3       1211.58       1165.00        21.55 o
  -1  -1   3       4258.64       4202.11       141.79 o
   0  -1   3        516.45        508.81        10.09 o
   1  -1   3       6311.26       6486.70       131.11 o
   2  -1   3         44.06         39.26         1.46 o
   3  -1   3         21.75         20.31         1.65 o
   4  -1   3        681.30        738.56        11.63 o
   5  -1   3        191.60        196.20         3.73 o
   6  -1   3        389.70        401.51         7.15 o
   7  -1   3         81.27         83.48         3.74 o
   8  -1   3        162.01        156.70         4.98 o
   9  -1   3         73.37         74.15         3.83 o
  10  -1   3         35.12         28.00         3.88 o
 -10   0   3         59.47         51.05         5.18 o
  -9   0   3         48.77         44.61         4.09 o
  -8   0   3        167.03        174.90         6.14 o
  -7   0   3        447.34        475.01         7.80 o
  -6   0   3         43.11         43.92         2.44 o
  -5   0   3         32.82         29.09         2.13 o
  -4   0   3          0.67          2.40         1.14 o
  -3   0   3        695.40        791.82        17.19 o
  -2   0   3       9403.26       9651.53       198.22 o
  -1   0   3       9774.25       9307.46       212.34 o
   0   0   3        246.97        235.93         5.13 o
   1   0   3       3007.89       2955.51        60.82 o
   2   0   3       2102.05       2063.34        42.45 o
   3   0   3        609.69        571.89        14.01 o
   4   0   3        106.59        140.70         2.93 o
   5   0   3        231.56        244.20         4.98 o
   6   0   3        303.59        299.13         5.78 o
   7   0   3         42.81         47.73         3.38 o
   8   0   3        710.28        680.71        24.95 o
   9   0   3         77.23         76.15         3.92 o
  10   0   3         11.55          5.28         2.35 o
 -10   1   3        196.68        203.98         7.87 o
  -9   1   3        213.63        223.90         7.12 o
  -8   1   3        217.06        214.49        16.14 o
  -7   1   3       1198.56       1243.89        17.49 o
  -6   1   3        232.29        229.02         4.56 o
  -5   1   3         39.47         41.93         2.39 o
  -4   1   3        703.51        714.16        11.54 o
  -3   1   3          9.90         16.25         3.16 o
  -2   1   3       1121.77       1088.49        49.72 o
  -1   1   3       4380.79       4376.83       111.77 o
   0   1   3        548.51        517.30        16.59 o
   1   1   3       6284.92       6307.77       160.19 o
   2   1   3         42.49         35.66         2.16 o
   3   1   3         21.91         21.38         1.72 o
   4   1   3        701.72        746.74        11.68 o
   5   1   3        192.82        197.23         4.19 o
   6   1   3        379.52        390.69         8.44 o
   7   1   3         88.72         91.55         3.71 o
   8   1   3        174.34        174.62         5.35 o
   9   1   3         78.21         80.85         4.57 o
  10   1   3         27.27         22.80         3.74 o
 -10   2   3         74.90         72.03         5.21 o
  -9   2   3         31.04         28.40         3.60 o
  -8   2   3         27.49         28.81         3.16 o
  -7   2   3        358.00        345.20         7.47 o
  -6   2   3        193.37        192.47         4.90 o
  -5   2   3        100.35         95.85         3.06 o
  -4   2   3         33.78         38.61         2.34 o
  -3   2   3       1290.44       1295.39        23.18 o
  -2   2   3        622.97        618.30        18.08 o
  -1   2   3       1340.97       1427.64        40.30 o
   0   2   3       1055.20       1027.30        26.72 o
   2   2   3        146.61        126.46         3.79 o
   3   2   3        876.08        864.11        16.11 o
   4   2   3       1749.83       1840.39        29.87 o
   5   2   3         94.58         97.51         4.29 o
   6   2   3         14.49         11.96         1.82 o
   7   2   3        141.87        136.11         5.35 o
   8   2   3          0.51         -2.25         2.25 o
   9   2   3         48.53         47.55         4.14 o
  10   2   3         39.35         28.69         5.40 o
 -10   3   3         37.31         23.77         7.74 o
  -9   3   3          3.17          3.00         3.00 o
  -8   3   3         10.87          6.16         2.83 o
  -7   3   3        988.29       1032.84        33.86 o
  -6   3   3        173.77        160.58         4.76 o
  -5   3   3         42.61         42.46         3.10 o
  -4   3   3        274.53        265.22         5.55 o
  -3   3   3        115.93        113.91         3.26 o
  -2   3   3         90.69         84.73         3.64 o
  -1   3   3        108.97        107.60         4.04 o
   0   3   3        193.03        180.93         5.20 o
   1   3   3        321.55        327.85         8.13 o
   2   3   3        790.50        847.08        21.77 o
   3   3   3         24.91         27.58         2.45 o
   4   3   3        278.85        291.73         6.30 o
   5   3   3        122.99        120.83         4.43 o
   6   3   3        101.85         99.87         4.26 o
   7   3   3        254.03        254.40        19.52 o
   8   3   3         96.00         99.41         7.65 o
   9   3   3          3.75          3.71         3.04 o
  -9   4   3         77.60         67.94         7.85 o
  -8   4   3         77.06         74.70         6.24 o
  -7   4   3         52.03         52.70         5.11 o
  -6   4   3        208.93        214.64         5.82 o
  -5   4   3        178.23        167.70         4.82 o
  -4   4   3        288.15        289.42         6.17 o
  -3   4   3        127.01        128.16         5.11 o
  -2   4   3        141.66        158.15         4.91 o
  -1   4   3        341.94        361.72        11.53 o
   0   4   3        598.47        641.99        18.55 o
   1   4   3        113.22        111.32         4.49 o
   2   4   3        800.47        808.65        21.42 o
   3   4   3       1069.60       1068.71        23.76 o
   4   4   3        548.84        542.40        12.94 o
   5   4   3        273.76        275.02         8.82 o
   6   4   3         45.30         36.64         7.86 o
   7   4   3        134.66        135.69         9.87 o
   8   4   3         62.71         71.52        12.92 o
   9   4   3         29.43         23.88         6.98 o
  -8   5   3         96.84         96.07         9.27 o
  -7   5   3         38.57         46.55         7.52 o
  -6   5   3          6.67          7.77         3.56 o
  -5   5   3        463.08        463.90        12.11 o
  -4   5   3        318.47        301.51         8.78 o
  -3   5   3         68.16         64.97         6.33 o
  -2   5   3        380.48        383.13        10.36 o
  -1   5   3        210.68        217.94         6.66 o
   0   5   3         42.05         40.31         3.67 o
   1   5   3         22.55         20.99         3.22 o
   2   5   3         75.82         77.29         4.32 o
   3   5   3        101.49        100.16         5.69 o
   4   5   3        604.14        608.20        15.13 o
   5   5   3         27.72         24.54         6.58 o
   6   5   3        173.08        185.81        10.90 o
   7   5   3          9.40          9.49         4.14 o
   8   5   3         33.56         41.33         6.43 o
  -7   6   3          8.21          8.83         6.98 o
  -6   6   3         73.03         71.61         6.87 o
  -5   6   3        329.46        307.20        12.65 o
  -4   6   3        225.46        231.62         9.37 o
  -3   6   3        186.21        185.45         6.83 o
  -2   6   3         69.40         64.61         8.75 o
  -1   6   3         19.07         16.77         2.92 o
   0   6   3        445.84        450.40         9.99 o
   1   6   3         89.57         93.20         5.38 o
   2   6   3        519.86        541.95        29.99 o
   3   6   3        101.98        100.21         4.67 o
   4   6   3         75.35         72.26         5.97 o
   5   6   3        113.41        106.48         9.54 o
   6   6   3         65.52         70.55         6.54 o
   7   6   3         26.03         27.81         6.54 o
  -5   7   3        183.49        165.75        12.54 o
  -4   7   3          6.59          1.08         5.84 o
  -3   7   3        223.56        219.04         7.43 o
  -2   7   3         52.09         52.21         4.58 o
  -1   7   3         91.07         93.01         7.71 o
   0   7   3         33.37         34.52         4.24 o
   1   7   3         26.39         25.14         3.23 o
   2   7   3         41.21         38.39         5.06 o
   3   7   3          9.97         13.19         3.82 o
   4   7   3         12.14          9.16         3.82 o
  -2   8   3         37.61         28.84         5.94 o
  -1   8   3          9.14         11.15         3.77 o
   0   8   3         34.95         45.73         9.98 o
   1   8   3        105.39        115.87         5.51 o
   2   8   3          6.23          1.16         2.88 o
  -2  -8   4          8.12          5.89         3.82 o
  -1  -8   4         19.79         19.78         4.91 o
   0  -8   4          9.45         10.89         4.80 o
   1  -8   4          4.07          5.23         3.82 o
  -5  -7   4        128.27        129.97         5.52 o
  -4  -7   4          7.89          9.44         1.81 o
  -3  -7   4         23.82         25.38         2.58 o
  -2  -7   4        116.90        123.99         4.67 o
  -1  -7   4         74.40         80.99         6.25 o
   0  -7   4          1.93          1.14         1.92 o
   1  -7   4         17.53         16.89         2.23 o
   2  -7   4        228.49        226.02         5.72 o
   3  -7   4         87.68         96.89         3.97 o
   4  -7   4         43.52         38.67         3.50 o
   5  -7   4          8.60         12.37         2.63 o
  -7  -6   4         89.32         93.23         7.31 o
  -6  -6   4        300.27        296.44         7.10 o
  -5  -6   4        111.47        106.41         3.72 o
  -4  -6   4        113.70        111.21         3.74 o
  -3  -6   4         24.25         24.28         3.15 o
  -2  -6   4         84.58         93.97         3.21 o
  -1  -6   4        164.24        168.37        13.41 o
   0  -6   4        151.11        152.08         3.95 o
   1  -6   4        164.64        160.78         8.64 o
   2  -6   4         33.92         31.14         2.51 o
   3  -6   4         43.11         44.82         2.91 o
   4  -6   4         53.65         58.70         3.32 o
   5  -6   4         55.92         55.45         3.35 o
   6  -6   4         41.94         42.06         3.21 o
   7  -6   4         32.09         44.71         6.87 o
  -8  -5   4         51.52         50.27         6.22 o
  -7  -5   4         88.18         88.16         4.96 o
  -6  -5   4         88.66         86.81         4.17 o
  -5  -5   4         70.90         69.25         3.26 o
  -4  -5   4        305.13        297.19         5.35 o
  -3  -5   4         61.56         64.23         2.63 o
  -2  -5   4         67.99         69.49         2.55 o
  -1  -5   4        144.99        138.43         2.92 o
   0  -5   4        266.72        280.71         4.71 o
   1  -5   4        380.69        400.08         6.14 o
   2  -5   4        760.57        762.61        10.91 o
   3  -5   4        808.88        808.42        11.11 o
   4  -5   4         35.56         38.85         2.69 o
   5  -5   4         34.26         36.84         2.90 o
   6  -5   4         84.56         85.41         3.64 o
   7  -5   4         30.52         33.17         3.32 o
   8  -5   4         86.28         93.73         5.74 o
  -9  -4   4         92.27         91.27         7.63 o
  -8  -4   4        102.37        110.57         7.52 o
  -7  -4   4        132.28        130.05         7.34 o
  -6  -4   4        135.78        132.71        10.90 o
  -5  -4   4         93.64         93.80         3.17 o
  -4  -4   4         61.85         59.87         2.40 o
  -3  -4   4         53.34         56.28         2.16 o
  -2  -4   4        137.18        145.58         2.83 o
  -1  -4   4         27.39         29.98         1.62 o
   0  -4   4         88.14         88.67         2.15 o
   1  -4   4         45.38         41.27         1.89 o
   2  -4   4        305.57        316.27         4.94 o
   3  -4   4        494.19        498.87         7.70 o
   4  -4   4        154.67        149.11         3.50 o
   5  -4   4        212.82        198.90         4.26 o
   6  -4   4         27.28         28.04         2.72 o
   7  -4   4        192.61        198.84         6.15 o
   8  -4   4         79.69         78.27         4.08 o
   9  -4   4         15.63         17.01         9.81 o
  -9  -3   4         40.13         39.26         6.98 o
  -8  -3   4          6.14          7.52         3.71 o
  -7  -3   4        147.02        158.26         7.87 o
  -6  -3   4        119.51        123.46         4.92 o
  -5  -3   4         71.11         68.29         3.16 o
  -4  -3   4         69.48         67.32         2.35 o
  -3  -3   4        785.60        829.87        10.50 o
  -2  -3   4        312.87        307.82         4.46 o
  -1  -3   4         75.39         76.94         1.88 o
   0  -3   4        429.29        471.62         5.89 o
   1  -3   4       1030.39       1052.01        11.48 o
   2  -3   4        147.89        129.86         3.22 o
   3  -3   4        272.83        278.03         4.28 o
   4  -3   4        400.51        411.46         6.00 o
   5  -3   4        129.69        122.27         2.98 o
   6  -3   4        141.41        138.02         3.68 o
   7  -3   4         97.76         88.51         3.71 o
   8  -3   4         54.78         48.64         3.65 o
   9  -3   4          5.03          0.19         2.44 o
  -9  -2   4         74.62         80.80         6.27 o
  -8  -2   4        280.46        282.95         8.14 o
  -7  -2   4         35.38         39.39         4.00 o
  -6  -2   4        167.96        174.80         4.82 o
  -5  -2   4         49.96         57.37         2.47 o
  -4  -2   4        336.73        337.36         4.91 o
  -3  -2   4        376.55        411.91         5.66 o
  -2  -2   4        713.29        784.96        14.09 o
  -1  -2   4         16.34         14.20         1.16 o
   0  -2   4       2091.30       2213.26        47.04 o
   1  -2   4        574.93        591.86        14.22 o
   2  -2   4        880.71        910.79        15.57 o
   3  -2   4        304.77        327.24         4.83 o
   4  -2   4        123.71        133.17         2.89 o
   5  -2   4        366.05        374.22         5.59 o
   6  -2   4         76.15         70.86         2.83 o
   7  -2   4         45.46         47.25         3.60 o
   8  -2   4         75.25         70.76         3.40 o
   9  -2   4         32.63         35.56         3.57 o
  10  -2   4          9.39          8.88         2.54 o
 -10  -1   4         25.70         31.40         8.07 o
  -9  -1   4        175.44        187.63         5.93 o
  -8  -1   4        235.65        245.74         6.37 o
  -7  -1   4        172.02        174.90         4.82 o
  -6  -1   4        245.87        243.32         5.20 o
  -5  -1   4        518.27        537.54         8.39 o
  -4  -1   4        585.24        584.87         8.21 o
  -3  -1   4       1109.64       1168.20        24.07 o
  -2  -1   4       1806.55       1794.86        41.15 o
  -1  -1   4        548.50        515.83        12.31 o
   0  -1   4        915.55        808.85        48.05 o
   1  -1   4       4169.36       4298.96        88.88 o
   2  -1   4        637.81        622.27        13.57 o
   3  -1   4        212.27        239.33         4.55 o
   4  -1   4       1029.70       1047.50        14.34 o
   5  -1   4         23.06         21.52         1.80 o
   6  -1   4        206.52        205.23         4.98 o
   7  -1   4        122.65        126.20         4.29 o
   8  -1   4         42.35         42.66         3.13 o
   9  -1   4         38.84         30.75         3.27 o
  10  -1   4          8.23          4.74         2.62 o
 -10   0   4        169.48        160.35         5.95 o
  -9   0   4         67.43         69.68         4.52 o
  -8   0   4         33.55         30.15         3.76 o
  -7   0   4        635.06        657.25        11.42 o
  -6   0   4        101.97        101.44         3.26 o
  -5   0   4         15.07          8.47         1.64 o
  -4   0   4        765.01        777.67        12.14 o
  -3   0   4         10.68         10.50         1.38 o
  -2   0   4       2384.75       2532.19        57.95 o
  -1   0   4        441.72        444.00        10.57 o
   0   0   4        502.43        470.30        10.01 o
   1   0   4        457.29        429.93        12.84 o
   2   0   4          0.06          0.36         0.66 o
   3   0   4         52.74         46.01         1.85 o
   4   0   4        548.37        545.69         8.66 o
   5   0   4       1269.89       1374.42        24.60 o
   6   0   4        228.13        226.48         5.31 o
   7   0   4        324.35        312.59         6.89 o
   8   0   4         63.72         66.55         3.38 o
   9   0   4        517.68        523.27        11.30 o
  10   0   4        110.48        106.18         5.98 o
 -10   1   4         26.97         33.56         4.88 o
  -9   1   4        173.85        180.75         6.24 o
  -8   1   4        240.22        250.50         6.94 o
  -7   1   4        166.46        165.77         4.59 o
  -6   1   4        265.98        263.27         5.59 o
  -5   1   4        553.38        571.95         9.78 o
  -4   1   4        530.90        531.83         8.96 o
  -3   1   4       1051.68       1101.30        37.02 o
  -2   1   4       1898.18       1779.91        57.01 o
  -1   1   4        575.04        523.63        14.08 o
   0   1   4        812.63        730.67        19.49 o
   1   1   4       4329.05       4335.11       108.61 o
   2   1   4        701.23        657.28        16.54 o
   3   1   4        264.92        280.22         7.17 o
   4   1   4       1049.89       1065.82        16.61 o
   5   1   4         34.55         35.57         3.40 o
   6   1   4        190.54        195.21         4.95 o
   7   1   4        112.00        106.44         4.14 o
   8   1   4         45.57         43.20         3.37 o
   9   1   4         39.35         41.02         4.01 o
  10   1   4          8.68         10.53         7.25 o
 -10   2   4          5.54          4.76         2.97 o
  -9   2   4         68.21         67.35         4.09 o
  -8   2   4        285.62        278.41         7.59 o
  -7   2   4         46.36         40.95         4.02 o
  -6   2   4        188.30        197.45         4.57 o
  -5   2   4         61.89         65.47         2.79 o
  -4   2   4        320.82        323.53         6.55 o
  -3   2   4        415.24        439.25         7.68 o
  -2   2   4        676.67        719.98        20.66 o
  -1   2   4         12.48          9.88         1.63 o
   0   2   4       2091.96       2115.55        57.36 o
   1   2   4        581.42        603.40        19.68 o
   2   2   4        905.07        949.45        23.87 o
   3   2   4        318.43        330.62         6.94 o
   4   2   4        103.37        110.70         3.48 o
   5   2   4        377.03        368.84         7.29 o
   6   2   4         61.26         59.02         3.29 o
   7   2   4         43.51         43.03         3.70 o
   8   2   4         69.44         63.51         4.16 o
   9   2   4         46.52         51.03         7.09 o
  10   2   4          6.58          5.19         3.85 o
  -9   3   4         41.24         34.59         4.90 o
  -8   3   4          6.38          6.56         2.58 o
  -7   3   4        154.44        146.56         5.48 o
  -6   3   4        113.71        111.92         4.39 o
  -5   3   4         77.12         80.25         3.50 o
  -4   3   4         62.15         63.12         2.93 o
  -3   3   4        712.30        751.03        13.00 o
  -2   3   4        274.93        263.15         6.05 o
  -1   3   4         64.44         63.58         3.05 o
   0   3   4        433.45        470.01        10.12 o
   1   3   4       1017.36        993.28        23.40 o
   2   3   4        161.52        141.37         4.97 o
   3   3   4        273.30        277.96         7.03 o
   4   3   4        419.23        421.38         8.90 o
   5   3   4        117.32        109.49         4.13 o
   6   3   4        158.43        155.80         4.92 o
   7   3   4         89.41         83.47         4.52 o
   8   3   4         51.90         43.45         4.63 o
   9   3   4          4.58          2.70         3.65 o
  -9   4   4         83.03         80.58         8.07 o
  -8   4   4         94.15         91.73        10.30 o
  -7   4   4        123.85        118.81         5.59 o
  -6   4   4        144.83        183.30        18.54 o
  -5   4   4        108.85        107.89         4.31 o
  -4   4   4         53.32         45.33         3.29 o
  -3   4   4         63.64         67.21         3.47 o
  -2   4   4        145.10        152.74         4.79 o
  -1   4   4         26.11         30.26         3.13 o
   0   4   4         85.91         83.11         3.57 o
   1   4   4         43.02         38.20         2.97 o
   2   4   4        289.07        289.39         9.60 o
   3   4   4        501.52        509.38        12.15 o
   4   4   4        163.08        156.15         6.13 o
   5   4   4        203.09        189.08         7.77 o
   6   4   4         16.79         14.95         4.17 o
   7   4   4        186.53        191.21         9.01 o
   8   4   4         60.57         62.16         7.09 o
   9   4   4         16.70         16.25         4.69 o
  -8   5   4         48.84         41.66         7.74 o
  -7   5   4         84.44         84.29         8.29 o
  -6   5   4         85.95         95.07        19.57 o
  -5   5   4         78.92         81.80         5.94 o
  -4   5   4        291.95        286.13         8.97 o
  -3   5   4         62.83         64.72         4.74 o
  -2   5   4         88.32         82.11         5.46 o
  -1   5   4        136.83        125.65         4.75 o
   0   5   4        274.08        279.96         8.01 o
   1   5   4        395.03        409.97        10.53 o
   2   5   4        711.20        712.15        17.53 o
   3   5   4        799.71        816.54        16.58 o
   4   5   4         41.31         43.38         4.46 o
   5   5   4         44.18         43.10         5.44 o
   6   5   4         86.15         94.32         7.52 o
   7   5   4         33.85         38.82         6.32 o
   8   5   4         87.05         80.58         7.31 o
  -7   6   4         84.18         83.31         9.81 o
  -6   6   4        322.91        290.93        14.83 o
  -5   6   4         99.97        105.88         7.20 o
  -4   6   4        115.00        115.77         5.75 o
  -3   6   4         19.67         16.61         2.88 o
  -2   6   4         84.70         89.71         4.64 o
  -1   6   4        156.05        157.21        11.10 o
   0   6   4        152.66        154.30         5.55 o
   1   6   4        167.60        152.73        10.55 o
   2   6   4         34.41         28.81         3.42 o
   3   6   4         36.57         31.84         3.64 o
   4   6   4         55.60         52.33         5.37 o
   5   6   4         57.20         52.22        12.70 o
   6   6   4         53.16         52.26         5.47 o
   7   6   4         31.17         56.16         7.09 o
  -4   7   4          5.13          4.30         4.52 o
  -3   7   4         17.79         16.69         3.53 o
  -2   7   4        136.52        140.45         5.88 o
  -1   7   4         80.58         84.12         4.91 o
   0   7   4          5.36          6.03         2.61 o
   1   7   4         19.09         16.91         2.61 o
   2   7   4        223.57        234.12         6.55 o
   3   7   4         89.45         91.14         9.32 o
   4   7   4         49.96         43.51         5.89 o
   5   7   4          7.65          9.92         3.93 o
  -1   8   4         21.74         19.51         3.54 o
   0   8   4          9.64         10.25         4.36 o
   1   8   4          4.26         -1.07         5.45 o
  -1  -8   5          0.79          0.00         3.60 o
   0  -8   5         14.85         11.78         3.82 o
  -5  -7   5        124.51        130.42         7.85 o
  -4  -7   5         20.60         17.04         2.81 o
  -3  -7   5          0.96          1.23         1.92 o
  -2  -7   5         24.44         19.80         2.80 o
  -1  -7   5         79.74         76.59         6.57 o
   0  -7   5         16.12         12.29         2.06 o
   1  -7   5         41.94         41.19         3.87 o
   2  -7   5         17.21         14.75         2.30 o
   3  -7   5         11.36         13.60         2.22 o
   4  -7   5         18.48         19.54         3.44 o
   5  -7   5         43.70         31.59         4.36 o
  -7  -6   5         35.18         36.42         6.87 o
  -6  -6   5         17.58         13.58         3.87 o
  -5  -6   5         53.67         65.06         5.10 o
  -4  -6   5        368.96        361.86         8.10 o
  -3  -6   5        155.68        149.69         4.00 o
  -2  -6   5          5.96          4.73         1.59 o
  -1  -6   5        111.08        108.12         3.68 o
   0  -6   5        141.87        141.35         3.82 o
   1  -6   5          5.53          5.04         2.55 o
   2  -6   5         35.01         41.98         2.92 o
   3  -6   5        212.81        217.33         4.89 o
   4  -6   5        274.97        276.05         6.88 o
   5  -6   5         17.28         20.29         2.66 o
   6  -6   5         21.64         25.92         3.32 o
  -8  -5   5         72.79         75.79         6.65 o
  -7  -5   5          0.19         -1.81         3.03 o
  -6  -5   5         27.96         26.42         3.18 o
  -5  -5   5         25.63         22.58         2.58 o
  -4  -5   5         43.68         42.67         2.83 o
  -3  -5   5         59.45         58.18         2.76 o
  -2  -5   5        201.18        203.33         4.09 o
  -1  -5   5         38.84         40.40         2.35 o
   0  -5   5         30.83         34.70         2.48 o
   1  -5   5         48.25         44.63         2.52 o
   2  -5   5        545.91        541.84         8.28 o
   3  -5   5        264.22        253.83         4.96 o
   4  -5   5        602.08        596.25        19.65 o
   5  -5   5         26.53         25.02         2.84 o
   6  -5   5         21.04         26.89         3.78 o
   7  -5   5         13.40         13.22         2.26 o
  -9  -4   5          5.87          8.83         4.25 o
  -8  -4   5        170.93        175.34         9.60 o
  -7  -4   5         56.26         57.93         5.34 o
  -6  -4   5        146.32        149.66         4.52 o
  -5  -4   5        172.11        173.98         4.10 o
  -4  -4   5        159.98        159.07         3.59 o
  -3  -4   5         92.34         92.19         2.55 o
  -2  -4   5        208.02        213.01         3.54 o
  -1  -4   5        139.15        138.16         2.78 o
   0  -4   5         85.71         80.68         2.23 o
   1  -4   5        314.43        304.63         4.72 o
   2  -4   5        584.72        578.34         7.66 o
   3  -4   5         99.42        100.43         3.00 o
   4  -4   5         65.33         70.93         2.88 o
   5  -4   5        170.43        165.99         4.06 o
   6  -4   5         42.49         40.87         3.66 o
   7  -4   5         38.01         33.50         3.01 o
   8  -4   5         69.24         68.90         6.99 o
   9  -4   5          4.57          3.93         4.47 o
  -9  -3   5        159.84        156.26         9.16 o
  -8  -3   5         19.94         21.05         6.11 o
  -7  -3   5        143.68        140.41         7.52 o
  -6  -3   5        271.82        272.01         6.32 o
  -5  -3   5        107.28        120.09         3.68 o
  -4  -3   5        155.41        157.29         3.58 o
  -3  -3   5        108.24        104.82         2.55 o
  -2  -3   5         89.62         97.35         2.24 o
  -1  -3   5         96.12        103.91         2.52 o
   0  -3   5        227.89        229.06         3.37 o
   1  -3   5        250.07        244.60         4.38 o
   2  -3   5         86.43         83.03         2.23 o
   3  -3   5          7.18          6.36         1.21 o
   4  -3   5         89.57         82.15         2.43 o
   5  -3   5         39.86         35.54         2.28 o
   6  -3   5        451.73        442.84         7.09 o
   7  -3   5        246.15        230.51         5.77 o
   8  -3   5         45.94         48.66         3.63 o
   9  -3   5         67.42         63.61         3.66 o
  -9  -2   5         38.81         37.62         7.42 o
  -8  -2   5         21.34         20.84         4.01 o
  -7  -2   5         74.05         75.68         5.21 o
  -6  -2   5        155.50        154.98         4.42 o
  -5  -2   5         90.25         92.24         2.87 o
  -4  -2   5        305.58        301.10         4.61 o
  -3  -2   5        425.11        449.15         6.32 o
  -2  -2   5         52.05         44.11         1.69 o
  -1  -2   5        750.13        774.75        11.01 o
   0  -2   5        140.17        122.54         3.38 o
   1  -2   5        346.49        325.23         6.34 o
   2  -2   5       2947.74       3180.57        38.98 o
   3  -2   5         96.33        106.90         2.32 o
   4  -2   5         78.45         70.30         2.20 o
   5  -2   5          4.24          4.17         1.28 o
   6  -2   5         15.06         13.84         1.85 o
   7  -2   5          1.55          0.03         2.11 o
   8  -2   5          7.34          5.53         2.14 o
   9  -2   5         21.99         23.27         3.12 o
  10  -2   5        119.24         98.90         8.18 o
 -10  -1   5         21.74         32.82         8.72 o
  -9  -1   5         95.49         93.26         5.76 o
  -8  -1   5        118.75        123.59         4.68 o
  -7  -1   5        365.73        380.68         7.64 o
  -6  -1   5         86.78         90.91         3.36 o
  -5  -1   5        214.53        216.75         4.11 o
  -4  -1   5        545.25        548.45         7.63 o
  -3  -1   5        851.85        884.03        15.75 o
  -2  -1   5       1665.21       1723.61        61.80 o
  -1  -1   5         70.82         63.72         2.36 o
   0  -1   5        409.17        384.34         9.49 o
   1  -1   5        456.51        466.39        10.15 o
   2  -1   5       1476.72       1611.50        37.66 o
   3  -1   5        679.01        686.23         9.09 o
   4  -1   5        308.49        276.93         4.77 o
   5  -1   5        428.74        420.74         6.52 o
   6  -1   5        697.32        712.81        13.16 o
   7  -1   5        457.14        459.44         8.26 o
   8  -1   5        300.29        292.84         5.90 o
   9  -1   5         68.35         77.31         6.36 o
  10  -1   5         52.16         49.62         4.20 o
 -10   0   5          0.75         -2.79         2.79 o
  -9   0   5         19.44         20.73         4.19 o
  -8   0   5         61.53         60.60         3.64 o
  -7   0   5         12.53         10.11         2.25 o
  -6   0   5        907.41        898.07        13.66 o
  -5   0   5        256.40        313.39         6.24 o
  -4   0   5       2082.08       2112.08        29.03 o
  -3   0   5        688.68        605.18        11.08 o
  -2   0   5         42.24         39.22         1.86 o
  -1   0   5        486.81        456.29        10.95 o
   0   0   5        610.39        551.18        13.06 o
   1   0   5        235.99        215.26         4.92 o
   2   0   5        539.20        481.35        10.42 o
   3   0   5         46.39         38.57         2.01 o
   4   0   5         45.83         40.69         2.83 o
   5   0   5         79.26         88.61         3.14 o
   6   0   5          9.15          9.64         1.89 o
   7   0   5          0.01         -1.51         1.79 o
   8   0   5        127.52        125.59         4.03 o
   9   0   5          0.03         -0.98         2.13 o
  10   0   5          7.51          1.79         3.12 o
 -10   1   5         28.25         31.18         3.89 o
  -9   1   5        108.87        118.16         5.00 o
  -8   1   5         94.76         94.64         4.70 o
  -7   1   5        361.02        375.88         7.45 o
  -6   1   5         87.70         84.75         3.67 o
  -5   1   5        192.69        194.05         4.34 o
  -4   1   5        523.51        534.93         8.23 o
  -3   1   5        871.14        892.47        14.70 o
  -2   1   5       1662.12       1747.44        59.38 o
  -1   1   5         74.94         66.55         2.51 o
   0   1   5        423.19        398.54        10.40 o
   1   1   5        480.36        470.51        12.32 o
   2   1   5       1565.05       1731.50        42.35 o
   3   1   5        722.01        712.40        12.18 o
   4   1   5        298.56        260.85         4.91 o
   5   1   5        433.43        413.73         7.39 o
   6   1   5        734.95        748.20        12.03 o
   7   1   5        438.75        451.61         8.35 o
   8   1   5        260.35        260.01         6.58 o
   9   1   5         89.34         91.93         4.53 o
  10   1   5         65.11         69.84         5.40 o
 -10   2   5          6.15          4.04         5.51 o
  -9   2   5         39.34         38.36         3.98 o
  -8   2   5         21.16         18.80         4.27 o
  -7   2   5         85.77         87.88         4.33 o
  -6   2   5        155.64        147.58         4.31 o
  -5   2   5        116.97        105.85         3.49 o
  -4   2   5        321.20        318.74         6.15 o
  -3   2   5        429.11        451.93         7.68 o
  -2   2   5         73.08         54.69         6.26 o
  -1   2   5        655.63        670.81        20.20 o
   0   2   5        166.83        145.93         4.52 o
   1   2   5        325.95        305.70         8.75 o
   2   2   5       3001.90       3178.15        59.09 o
   3   2   5         75.40         84.03         2.90 o
   4   2   5         91.33         85.19         3.02 o
   5   2   5          7.37          7.23         1.68 o
   6   2   5         14.50         14.56         2.21 o
   7   2   5          1.67          1.12         2.24 o
   8   2   5          7.21          4.75         2.59 o
   9   2   5         23.60         16.03         4.20 o
  10   2   5        129.61        126.60         8.61 o
  -9   3   5        167.89        155.21        12.65 o
  -8   3   5         19.83         21.17         3.37 o
  -7   3   5        148.70        145.42         5.39 o
  -6   3   5        257.91        255.53         9.35 o
  -5   3   5         91.51        103.42         5.39 o
  -4   3   5        170.83        172.95         4.31 o
  -3   3   5        117.59        109.34         4.85 o
  -2   3   5         90.13        100.18         3.48 o
  -1   3   5         94.79        103.31         3.62 o
   0   3   5        215.30        214.37         5.15 o
   1   3   5        270.06        251.29         5.71 o
   2   3   5         82.34         77.23         2.91 o
   3   3   5         14.80         17.77         2.39 o
   4   3   5         74.52         64.63         3.68 o
   5   3   5         27.01         24.75         2.84 o
   6   3   5        452.86        430.77        10.89 o
   7   3   5        206.93        199.95         7.68 o
   8   3   5         35.46         32.42         4.60 o
   9   3   5         84.96         83.20         6.87 o
  -9   4   5          6.89          2.40         4.91 o
  -8   4   5        160.33        159.04        11.78 o
  -7   4   5         45.48         44.91         4.46 o
  -6   4   5        151.77        155.41         6.03 o
  -5   4   5        163.80        165.42         5.80 o
  -4   4   5        146.43        144.05         5.14 o
  -3   4   5         76.84         76.98         3.94 o
  -2   4   5        200.38        202.47         5.44 o
  -1   4   5        126.66        129.03         4.59 o
   0   4   5        109.11        105.85         3.93 o
   1   4   5        325.03        323.94         7.48 o
   2   4   5        567.57        568.07        11.03 o
   3   4   5         89.07         85.04         3.81 o
   4   4   5         73.60         80.86         4.76 o
   5   4   5        180.87        167.77         7.20 o
   6   4   5         40.62         34.97         5.75 o
   7   4   5         37.58         25.95         6.54 o
   8   4   5         68.38         69.03         6.76 o
   9   4   5          3.22          2.84         4.47 o
  -8   5   5         84.32         67.94         8.18 o
  -7   5   5          0.49          3.16         4.58 o
  -6   5   5         24.23         18.43         5.23 o
  -5   5   5         27.30         27.35         6.22 o
  -4   5   5         42.07         32.95         5.33 o
  -3   5   5         57.68         45.80         4.89 o
  -2   5   5        199.29        192.81         6.07 o
  -1   5   5         36.52         41.93         3.79 o
   0   5   5         36.13         36.30         3.91 o
   1   5   5         52.00         45.53         3.71 o
   2   5   5        521.28        520.06        11.56 o
   3   5   5        247.14        238.62         6.66 o
   4   5   5        617.08        623.38        33.31 o
   5   5   5         21.97         22.78         6.44 o
   6   5   5         27.58         32.39         6.00 o
   7   5   5         16.21         15.59         4.25 o
   8   5   5        166.96        159.53         9.49 o
  -6   6   5         18.36          9.60         4.91 o
  -5   6   5         53.24         65.97         7.96 o
  -4   6   5        379.81        368.65        12.76 o
  -3   6   5        169.09        164.52         8.29 o
  -2   6   5          4.23          6.80         2.71 o
  -1   6   5        115.34        114.58         5.01 o
   0   6   5        140.03        135.39         5.12 o
   1   6   5          9.47          8.41         2.87 o
   2   6   5         27.47         25.82         3.48 o
   3   6   5        224.47        226.47         7.20 o
   4   6   5        268.40        260.13         8.33 o
   5   6   5         14.45         15.22         4.08 o
   6   6   5         23.00         35.21         5.09 o
  -4   7   5         16.75          9.60         6.32 o
  -3   7   5          0.81         -0.09         3.81 o
  -2   7   5         23.63         16.55         6.44 o
  -1   7   5         82.21         83.67         4.92 o
   0   7   5         17.69         16.90         2.87 o
   1   7   5         47.79         40.53         3.47 o
   2   7   5         14.12         14.49         2.57 o
   3   7   5          8.57          8.96         3.59 o
   4   7   5         20.09         20.72         5.78 o
  -4  -7   6         65.24         70.17         3.97 o
  -3  -7   6         26.42         30.80         3.17 o
  -2  -7   6         48.64         46.92         4.52 o
  -1  -7   6         20.84         22.79         3.05 o
   0  -7   6         49.27         58.29         4.82 o
   1  -7   6         28.14         35.12         3.65 o
   2  -7   6         74.17         80.84         7.75 o
   3  -7   6         57.59         60.88         3.91 o
   4  -7   6          7.36         11.36         6.43 o
  -6  -6   6         25.87         30.79         3.74 o
  -5  -6   6         44.45         41.64         4.01 o
  -4  -6   6         72.06         71.74         3.85 o
  -3  -6   6        180.02        177.98         4.28 o
  -2  -6   6          6.78          4.65         1.80 o
  -1  -6   6        250.88        248.27         5.47 o
   0  -6   6         21.09         16.82         2.11 o
   1  -6   6         28.69         25.33         2.47 o
   2  -6   6          0.15          0.07         1.87 o
   3  -6   6        268.64        244.79         6.96 o
   4  -6   6        183.28        183.49         5.37 o
   5  -6   6         65.93         66.65         3.56 o
   6  -6   6         48.17         55.73         3.53 o
  -8  -5   6          4.44          1.96         3.82 o
  -7  -5   6        239.45        219.42         8.48 o
  -6  -5   6         69.40         74.03         3.77 o
  -5  -5   6        134.88        130.50         4.25 o
  -4  -5   6        143.37        144.75         3.65 o
  -3  -5   6        418.48        419.40         7.36 o
  -2  -5   6         62.49         62.53         2.88 o
  -1  -5   6        253.66        255.07         4.76 o
   0  -5   6        239.26        241.55         4.77 o
   1  -5   6         19.55         20.13         1.95 o
   2  -5   6         67.07         67.28         3.01 o
   3  -5   6        279.24        276.19         5.40 o
   4  -5   6         30.67         35.09         2.82 o
   5  -5   6        117.83        113.68         4.07 o
   6  -5   6         22.79         24.67         3.10 o
   7  -5   6         14.37         14.82         2.43 o
  -8  -4   6         33.65         33.59         5.67 o
  -7  -4   6          7.66          6.77         2.99 o
  -6  -4   6          9.04          9.47         2.20 o
  -5  -4   6         27.51         25.36         2.38 o
  -4  -4   6         17.69         19.01         1.93 o
  -3  -4   6         97.87        102.98         2.93 o
  -2  -4   6        123.85        123.87         2.89 o
  -1  -4   6         11.95         15.95         1.40 o
   0  -4   6        271.50        258.63         4.30 o
   1  -4   6        190.57        187.05         3.75 o
   2  -4   6        450.12        436.13         6.29 o
   3  -4   6         95.62         91.29         3.10 o
   4  -4   6        165.18        161.29         4.08 o
   5  -4   6        496.65        480.92         7.70 o
   6  -4   6         10.39         10.50         1.87 o
   7  -4   6         85.51         95.20         4.60 o
   8  -4   6         97.17         83.11         4.30 o
  -9  -3   6         99.29        103.05         7.31 o
  -8  -3   6        131.25        140.23         8.94 o
  -7  -3   6         15.25          7.77         5.90 o
  -6  -3   6        112.88        112.31         4.35 o
  -5  -3   6        582.11        594.31         8.92 o
  -4  -3   6        148.50        144.29         3.40 o
  -3  -3   6        204.03        203.84         3.85 o
  -2  -3   6         70.06         77.97         2.24 o
  -1  -3   6         96.36         92.55         2.23 o
   0  -3   6        290.96        296.29         4.18 o
   1  -3   6        805.70        801.46         9.99 o
   2  -3   6        253.09        256.72         4.40 o
   3  -3   6         81.88         89.41         2.73 o
   4  -3   6         59.85         55.35         2.64 o
   5  -3   6        247.51        243.07         4.60 o
   6  -3   6         29.32         37.28         3.11 o
   7  -3   6         35.91         31.92         3.43 o
   8  -3   6         17.73          9.39         2.06 o
   9  -3   6         18.66         16.88         2.61 o
  -9  -2   6         71.61         81.46         7.85 o
  -8  -2   6        103.99        107.35         7.00 o
  -7  -2   6        149.51        154.88         6.43 o
  -6  -2   6        307.15        329.35         6.38 o
  -5  -2   6        125.28        126.17         3.17 o
  -4  -2   6        305.71        319.67         5.03 o
  -3  -2   6        780.15        849.15        11.09 o
  -2  -2   6         82.72         86.57         2.16 o
  -1  -2   6        606.18        616.35         7.50 o
   0  -2   6        273.34        287.76         4.06 o
   1  -2   6        707.61        727.73        11.02 o
   2  -2   6         90.80         87.23         2.13 o
   3  -2   6        185.56        202.03         3.58 o
   4  -2   6         37.18         37.84         2.17 o
   5  -2   6       1040.04       1043.40        13.65 o
   6  -2   6        204.74        195.44         4.79 o
   7  -2   6         49.12         51.68         3.43 o
   8  -2   6         14.82         15.21         2.69 o
   9  -2   6         38.72         44.32         3.51 o
  -9  -1   6         64.15         79.13        11.78 o
  -8  -1   6         28.87         30.45         4.75 o
  -7  -1   6        236.57        239.15         5.84 o
  -6  -1   6         50.14         51.94         3.18 o
  -5  -1   6         44.70         48.29         2.82 o
  -4  -1   6        616.97        619.54         9.68 o
  -3  -1   6        990.64        935.56        12.83 o
  -2  -1   6        343.27        334.41         5.86 o
  -1  -1   6        359.09        348.75         8.27 o
   0  -1   6        226.85        197.40         4.96 o
   1  -1   6        870.60        909.70        19.69 o
   2  -1   6        314.16        321.28         5.42 o
   3  -1   6        386.93        420.86         6.08 o
   4  -1   6        163.99        160.87         3.23 o
   5  -1   6         24.15         26.12         2.19 o
   6  -1   6        493.13        498.09         8.77 o
   7  -1   6         18.19         19.46         2.80 o
   8  -1   6         52.57         50.77         3.90 o
   9  -1   6          2.32         -0.15         2.47 o
  10  -1   6         34.82         34.36         4.75 o
 -10   0   6          1.52         -0.91         5.56 o
  -9   0   6         90.25         96.90         5.24 o
  -8   0   6        189.29        198.07         5.34 o
  -7   0   6         58.99         56.07         3.59 o
  -6   0   6        268.85        277.58         5.54 o
  -5   0   6         43.08         48.00         3.01 o
  -4   0   6        825.02        873.58        12.32 o
  -3   0   6       3176.16       3377.18        56.45 o
  -2   0   6        538.87        519.44        12.61 o
  -1   0   6        200.45        189.50         5.08 o
   0   0   6         97.38         96.43         2.96 o
   1   0   6         88.50         75.30         2.31 o
   2   0   6        375.69        366.53         7.77 o
   3   0   6        318.87        302.47         4.87 o
   4   0   6        235.03        222.63         4.24 o
   5   0   6        764.52        755.07        12.17 o
   6   0   6       1007.62       1016.23        16.14 o
   7   0   6        755.98        784.63        12.98 o
   8   0   6          2.65          0.54         1.94 o
   9   0   6          6.60          7.41         2.80 o
  10   0   6         34.02         24.91         8.67 o
 -10   1   6         28.52         33.63         5.78 o
  -9   1   6         67.53         72.25         4.53 o
  -8   1   6         37.27         40.51         3.78 o
  -7   1   6        214.91        221.29         5.52 o
  -6   1   6         66.61         67.11         3.68 o
  -5   1   6         46.99         48.44         2.84 o
  -4   1   6        643.05        651.64        10.02 o
  -3   1   6        984.35        925.30        13.96 o
  -2   1   6        409.70        398.95         8.20 o
  -1   1   6        315.31        300.44        10.63 o
   0   1   6        199.00        170.64         4.36 o
   1   1   6        940.12        961.73        24.06 o
   2   1   6        292.72        299.41         7.36 o
   3   1   6        360.51        387.00         7.57 o
   4   1   6        160.64        152.71         3.54 o
   5   1   6         23.92         25.48         2.36 o
   6   1   6        497.82        505.68         9.36 o
   7   1   6         14.53         12.28         2.22 o
   8   1   6         55.26         57.60         5.23 o
   9   1   6          4.64          4.21         3.38 o
  10   1   6         37.16         20.78         3.69 o
 -10   2   6          8.35          3.16         3.93 o
  -9   2   6         68.74         83.92         4.39 o
  -8   2   6         95.64         98.20         4.96 o
  -7   2   6        148.91        159.51         7.17 o
  -6   2   6        298.33        316.59         7.27 o
  -5   2   6        117.50        116.79         3.79 o
  -4   2   6        304.37        326.29         6.93 o
  -3   2   6        768.08        831.89        14.21 o
  -2   2   6         73.20         77.40         2.81 o
  -1   2   6        640.72        647.93        12.54 o
   0   2   6        275.91        282.80         5.77 o
   1   2   6        752.42        745.05        14.15 o
   2   2   6         92.41         84.31         2.67 o
   3   2   6        224.27        236.39         5.18 o
   4   2   6         20.17         24.63         2.57 o
   5   2   6       1058.34       1053.07        18.12 o
   6   2   6        172.93        161.10         4.97 o
   7   2   6         62.66         66.05         3.77 o
   8   2   6         21.87         21.57         4.51 o
   9   2   6         44.10         47.88         4.29 o
  -9   3   6         99.31         84.21         5.85 o
  -8   3   6        119.78        130.17         5.48 o
  -7   3   6         21.71         22.07         3.25 o
  -6   3   6        125.39        121.15         4.86 o
  -5   3   6        574.17        604.03        13.19 o
  -4   3   6        137.19        132.42         5.20 o
  -3   3   6        215.89        206.67         5.22 o
  -2   3   6         97.89         98.78         4.21 o
  -1   3   6         94.70         89.28         3.58 o
   0   3   6        250.24        256.43         6.06 o
   1   3   6        808.59        787.99        15.92 o
   2   3   6        265.53        268.60         5.53 o
   3   3   6         94.29        101.72         3.36 o
   4   3   6         60.84         59.44         3.36 o
   5   3   6        243.51        230.34         6.25 o
   6   3   6         28.46         34.71         4.67 o
   7   3   6         37.90         30.37         3.86 o
   8   3   6         14.37         10.10         3.20 o
   9   3   6         18.58         19.41         5.78 o
  -8   4   6         32.63         28.09         6.98 o
  -7   4   6          8.71          6.61         2.90 o
  -6   4   6         11.18          7.87         2.91 o
  -5   4   6         30.13         25.61         4.06 o
  -4   4   6         17.93         25.21         5.69 o
  -3   4   6         94.21         95.81         4.85 o
  -2   4   6        115.78        111.37         4.18 o
  -1   4   6          7.40         11.41         2.89 o
   0   4   6        254.13        240.78         6.08 o
   1   4   6        196.87        194.21         4.88 o
   2   4   6        458.51        449.30         8.95 o
   3   4   6         94.47         92.36         3.82 o
   4   4   6        149.23        144.22         5.29 o
   5   4   6        456.61        447.78        11.68 o
   6   4   6          4.73          3.84         3.31 o
   8   4   6         87.35         74.59         7.09 o
  -8   5   6          1.91          0.44         5.02 o
  -7   5   6        245.14        215.58        11.99 o
  -6   5   6         68.67         63.36         8.07 o
  -5   5   6        146.53        137.72         9.71 o
  -4   5   6        143.05        146.01         7.89 o
  -3   5   6        402.52        394.75        22.74 o
  -2   5   6         83.76         82.48         5.53 o
  -1   5   6        253.17        241.59         6.98 o
   0   5   6        210.21        211.66         6.43 o
   1   5   6         12.27         11.41         2.53 o
   2   5   6         78.79         76.54         4.16 o
   3   5   6        290.00        288.54         7.34 o
   4   5   6         30.91         35.52         4.10 o
   5   5   6        118.84        116.58         6.96 o
   6   5   6         24.07         23.77         6.22 o
   7   5   6         12.75         17.48         3.85 o
  -5   6   6         42.11         47.00         7.42 o
  -4   6   6         71.47         65.21         7.63 o
  -3   6   6        176.07        158.65         8.28 o
  -2   6   6          4.97         -1.03         2.91 o
  -1   6   6        268.25        261.47         7.19 o
   0   6   6         17.24         18.77         3.84 o
   1   6   6         25.26         19.14         3.31 o
   2   6   6          2.01          1.78         2.17 o
   3   6   6        252.26        243.02         7.65 o
   4   6   6        207.44        199.61         6.81 o
   5   6   6         70.76         75.84         5.32 o
   6   6   6         46.45         51.81         5.47 o
  -4   7   6         59.94         56.81         9.27 o
  -3   7   6         26.54         18.76         5.45 o
  -2   7   6         51.71         51.82         7.58 o
  -1   7   6         27.52         31.73         3.97 o
   0   7   6         43.86         51.07         4.64 o
   1   7   6         34.97         34.40         3.50 o
   2   7   6         72.97         78.52         4.09 o
   3   7   6         53.87         46.43         3.83 o
   4   7   6          6.41          7.26         2.96 o
  -4  -7   7         30.98         29.66         3.38 o
  -3  -7   7         34.14         32.29         6.79 o
  -2  -7   7         53.95         51.65         6.73 o
  -1  -7   7         14.46         11.51         2.11 o
   0  -7   7         78.46         81.70         3.95 o
   1  -7   7         10.61         11.87         2.26 o
   2  -7   7          2.56          2.25         2.30 o
   3  -7   7         53.76         64.26         7.25 o
   4  -7   7         89.72         84.74         5.15 o
  -6  -6   7         39.50         42.80         4.73 o
  -5  -6   7         76.08         76.35         6.11 o
  -4  -6   7         96.97         95.71         3.70 o
  -3  -6   7        156.47        151.20         4.69 o
  -2  -6   7         68.23         59.87         3.88 o
  -1  -6   7         24.38         18.12         2.88 o
   0  -6   7          6.88          8.72         1.89 o
   1  -6   7         48.61         50.33         3.17 o
   2  -6   7          6.51          8.60         2.22 o
   3  -6   7         15.44         12.43         2.31 o
   4  -6   7         10.08         11.59         2.33 o
   5  -6   7         55.26         60.13         3.54 o
   6  -6   7         14.51          9.98         3.31 o
  -7  -5   7         23.38         19.74         6.32 o
  -6  -5   7         15.89         11.89         2.30 o
  -5  -5   7         39.32         36.28         2.78 o
  -4  -5   7         63.67         68.87         2.91 o
  -3  -5   7         75.74         77.65         8.04 o
  -2  -5   7        213.99        215.07         4.67 o
  -1  -5   7         14.45         19.44         2.29 o
   0  -5   7        384.74        385.62         6.61 o
   1  -5   7        422.98        418.33         6.46 o
   2  -5   7        268.12        269.31         5.05 o
   3  -5   7          3.84          4.98         3.63 o
   4  -5   7        234.36        230.74         5.14 o
   5  -5   7        389.33        398.73         8.18 o
   6  -5   7         55.07         59.61         3.46 o
   7  -5   7         10.24          5.87         2.48 o
  -8  -4   7         18.54         20.50         5.45 o
  -7  -4   7         32.75         33.26         5.89 o
  -6  -4   7         99.06        101.42         3.94 o
  -5  -4   7        171.67        168.91        12.65 o
  -4  -4   7        402.17        401.50         6.49 o
  -3  -4   7        344.07        333.41         5.70 o
  -2  -4   7        161.66        163.58         3.32 o
  -1  -4   7         85.68         90.79         2.82 o
   0  -4   7        241.45        241.84         4.47 o
   1  -4   7        385.30        386.36         5.66 o
   2  -4   7          8.92          7.85         1.53 o
   3  -4   7          4.94          4.83         1.67 o
   4  -4   7         18.58         17.50         2.07 o
   5  -4   7         43.54         43.92         3.14 o
   6  -4   7         61.49         55.51         3.47 o
   7  -4   7          6.21          5.44         2.25 o
   8  -4   7         56.67         63.80         5.57 o
  -8  -3   7         38.43         29.88         6.22 o
  -7  -3   7         10.08          3.65         4.63 o
  -6  -3   7         32.32         32.70         3.31 o
  -5  -3   7         20.39         27.70         2.57 o
  -4  -3   7        142.85        138.84         3.44 o
  -3  -3   7         24.67         22.76         1.76 o
  -2  -3   7         72.09         72.89         2.26 o
  -1  -3   7         47.80         42.59         1.97 o
   0  -3   7       1018.73       1021.22        12.97 o
   1  -3   7        311.31        317.21         4.90 o
   2  -3   7         88.85         90.66         2.70 o
   3  -3   7        416.82        425.87         6.69 o
   4  -3   7        420.95        441.76         7.12 o
   5  -3   7          1.48         -0.12         1.78 o
   6  -3   7        469.57        469.14         8.98 o
   7  -3   7         69.57         66.63         3.66 o
   8  -3   7          7.25          4.72         2.02 o
   9  -3   7          1.37          4.67         2.96 o
  -9  -2   7          3.17          2.84         4.25 o
  -8  -2   7         40.58         43.62         6.92 o
  -7  -2   7         16.01         15.11         2.71 o
  -6  -2   7        268.92        276.95         6.21 o
  -5  -2   7        362.06        362.79         5.67 o
  -4  -2   7        155.14        147.54         3.39 o
  -3  -2   7        247.22        247.92         4.13 o
  -2  -2   7          6.32          4.47         1.03 o
  -1  -2   7        812.41        790.54         9.68 o
   0  -2   7        466.90        470.74         6.16 o
   1  -2   7        732.74        774.18        10.12 o
   2  -2   7        300.90        306.76         4.34 o
   3  -2   7        340.71        349.49         5.75 o
   4  -2   7         15.16         12.39         1.55 o
   5  -2   7        177.81        180.76         4.22 o
   6  -2   7          7.77          7.58         2.14 o
   7  -2   7        219.57        210.75         5.54 o
   8  -2   7         18.22         16.64         2.55 o
   9  -2   7         40.96         42.03         3.18 o
  -9  -1   7          9.03          8.77         3.65 o
  -8  -1   7         10.02          5.49         2.96 o
  -7  -1   7        441.50        438.70         7.99 o
  -6  -1   7        202.34        203.95         5.08 o
  -5  -1   7        116.35        119.06         3.30 o
  -4  -1   7        440.26        471.06         8.72 o
  -3  -1   7        488.38        480.99         6.85 o
  -2  -1   7        855.62        865.20        11.21 o
  -1  -1   7        784.27        769.99        10.91 o
   0  -1   7        569.84        535.73         9.11 o
   1  -1   7        285.28        278.64         6.21 o
   2  -1   7        197.36        202.77         3.97 o
   3  -1   7        351.91        348.29         5.91 o
   4  -1   7        158.88        156.52         3.65 o
   5  -1   7        560.57        533.04         8.44 o
   6  -1   7        231.03        235.62         5.83 o
   7  -1   7         13.05         12.30         2.71 o
   8  -1   7        125.79        128.02         4.85 o
   9  -1   7          4.89          3.78         2.28 o
 -10   0   7         39.72         40.19         6.00 o
  -9   0   7        172.38        197.60         7.67 o
  -8   0   7        234.54        246.34         6.82 o
  -7   0   7        107.15        106.71         4.22 o
  -6   0   7       1480.55       1496.25        23.25 o
  -5   0   7         20.55         18.02         2.19 o
  -4   0   7        156.24        153.14         3.42 o
  -3   0   7        113.45        103.18         3.10 o
  -2   0   7        570.56        562.26         8.69 o
  -1   0   7        314.08        320.53         5.86 o
   0   0   7         17.67         25.63         1.85 o
   1   0   7        172.29        178.17         3.76 o
   2   0   7        535.61        557.16         8.91 o
   3   0   7          0.88          1.21         1.18 o
   4   0   7         12.08         15.05         1.69 o
   5   0   7         10.63         11.31         1.75 o
   6   0   7       1089.05       1085.98        17.24 o
   7   0   7        635.14        667.25        24.36 o
   8   0   7         86.13        100.97         4.72 o
   9   0   7        104.03        110.32         5.58 o
 -10   1   7         28.29         13.94         2.93 o
  -9   1   7          6.78          4.91         2.56 o
  -8   1   7          8.48          7.22         2.32 o
  -7   1   7        436.96        435.06         8.47 o
  -6   1   7        204.43        201.51         5.54 o
  -5   1   7        111.11        114.39         3.77 o
  -4   1   7        429.06        467.18         7.81 o
  -3   1   7        513.35        495.34         8.64 o
  -2   1   7        844.79        847.75        12.97 o
  -1   1   7        828.97        819.65        16.16 o
   0   1   7        620.12        567.32        12.18 o
   1   1   7        262.28        264.86         5.87 o
   2   1   7        239.28        242.24         4.62 o
   3   1   7        391.67        382.84         6.63 o
   4   1   7        168.77        164.81         3.79 o
   5   1   7        515.44        495.73         8.93 o
   6   1   7        253.08        255.21         5.56 o
   7   1   7          8.08          3.93         3.70 o
   8   1   7        122.14        119.64         5.85 o
   9   1   7          6.27          7.35         3.60 o
  -9   2   7          3.10          1.98         2.52 o
  -8   2   7         36.31         47.86         4.27 o
  -7   2   7         26.89         27.43         3.96 o
  -6   2   7        285.95        281.66         6.80 o
  -5   2   7        348.03        345.00         7.07 o
  -4   2   7        156.75        145.01         4.01 o
  -3   2   7        233.38        244.64         5.30 o
  -2   2   7          7.91          7.98         1.51 o
  -1   2   7        806.68        762.20        14.73 o
   0   2   7        475.63        475.66         8.89 o
   1   2   7        706.26        763.47        14.80 o
   2   2   7        294.20        302.94         6.80 o
   3   2   7        339.26        339.82         6.77 o
   4   2   7         17.06         11.55         2.18 o
   5   2   7        165.00        160.02         4.78 o
   6   2   7         12.17         15.56         2.89 o
   7   2   7        219.07        202.14         6.49 o
   8   2   7         17.68         20.60         4.99 o
   9   2   7         38.19         44.26         4.39 o
  -9   3   7         33.71         21.75         3.51 o
  -8   3   7         33.53         36.15         4.19 o
  -7   3   7         10.42          7.91         2.75 o
  -6   3   7         33.31         33.58         4.03 o
  -5   3   7         21.18         27.65         3.22 o
  -4   3   7        132.09        132.71         4.24 o
  -3   3   7         25.81         24.09         2.73 o
  -2   3   7         66.15         69.59         4.10 o
  -1   3   7         32.56         33.93         2.53 o
   0   3   7        954.06        977.87        17.90 o
   1   3   7        359.65        355.46         6.76 o
   2   3   7         90.26         89.82         3.11 o
   3   3   7        410.88        407.57         8.13 o
   4   3   7        435.36        446.46         9.49 o
   5   3   7          2.61          6.69         2.18 o
   6   3   7        464.58        448.13        10.16 o
   7   3   7         76.52         73.71         5.22 o
   8   3   7          7.12          8.70         5.40 o
   9   3   7          2.67          2.29         4.14 o
  -8   4   7         25.35         26.42         5.76 o
  -7   4   7         28.02         19.50         3.62 o
  -6   4   7        110.33        100.67         5.74 o
  -5   4   7        154.46        157.31        10.91 o
  -4   4   7        402.57        403.81        11.99 o
  -3   4   7        381.47        378.96        10.70 o
  -2   4   7        182.00        186.08         6.40 o
  -1   4   7         69.32         67.45         3.54 o
   0   4   7        245.46        247.23         5.61 o
   1   4   7        387.11        389.02         7.52 o
   2   4   7          7.73          7.30         1.71 o
   3   4   7          5.34          6.44         2.12 o
   4   4   7         17.53         16.36         3.93 o
   5   4   7         38.99         43.99         4.05 o
   6   4   7         53.85         44.81         4.65 o
   7   4   7          3.43          1.96         4.14 o
   8   4   7         50.38         58.34         6.76 o
  -7   5   7         25.45         30.21         6.98 o
  -6   5   7         15.36          7.09         4.69 o
  -5   5   7         39.47         41.22         7.20 o
  -4   5   7         69.39         73.58         8.83 o
  -2   5   7        222.08        224.21         8.15 o
  -1   5   7          7.89         10.62         4.16 o
   0   5   7        358.00        338.35         8.91 o
   1   5   7        397.81        383.54         8.61 o
   2   5   7        292.36        285.39         7.29 o
   3   5   7          3.08          5.86         6.20 o
   4   5   7        236.19        231.11         6.63 o
   5   5   7        394.36        407.71        10.97 o
   6   5   7         66.56         73.04         7.20 o
   7   5   7          5.68          3.15         2.95 o
  -6   6   7         38.49         41.76         7.31 o
  -5   6   7         75.90         70.23         7.52 o
  -4   6   7         94.13         93.67         8.40 o
  -3   6   7        153.51        156.37        10.58 o
  -2   6   7         54.80         53.15         8.61 o
  -1   6   7         28.60         26.39         4.91 o
   0   6   7          4.70          3.49         2.42 o
   1   6   7         50.36         52.77         3.86 o
   2   6   7          6.63          4.89         2.96 o
   3   6   7         15.15         17.95         2.94 o
   4   6   7         10.38         13.83         2.91 o
   5   6   7         56.98         65.67         5.34 o
   6   6   7         15.25         20.23         5.13 o
  -4   7   7         30.73         29.47         5.40 o
  -3   7   7         36.21         33.93         5.45 o
  -2   7   7         61.60         51.19         4.87 o
  -1   7   7         19.70         21.79         3.71 o
   0   7   7         82.97         77.80         4.45 o
   1   7   7          5.47          5.74         2.35 o
   2   7   7          0.68         -1.29         4.14 o
   3   7   7         61.48         67.48         5.56 o
  -3  -7   8         89.27         92.10         4.93 o
  -2  -7   8         38.67         34.37         3.23 o
  -1  -7   8          5.24          3.26         2.17 o
   0  -7   8          6.49          4.74         2.45 o
   1  -7   8         11.77         10.62         2.50 o
   2  -7   8          3.32          2.92         2.49 o
   3  -7   8         57.39         64.37         6.32 o
  -5  -6   8         76.33         74.02         4.03 o
  -4  -6   8         28.01         32.42         4.73 o
  -3  -6   8         52.90         45.77         3.67 o
  -2  -6   8         37.41         33.08         3.03 o
  -1  -6   8         12.70         14.10         2.26 o
   0  -6   8         20.98         23.10         2.77 o
   1  -6   8        187.20        185.58         5.04 o
   2  -6   8        118.41        113.00         5.01 o
   3  -6   8        223.87        236.48         8.13 o
   4  -6   8         64.82         69.03         4.28 o
   5  -6   8        123.79        129.30         5.25 o
  -7  -5   8         16.77         12.87         4.36 o
  -6  -5   8          2.34          2.67         2.38 o
  -5  -5   8        237.11        225.88         5.34 o
  -4  -5   8        152.71        152.33         4.39 o
  -3  -5   8        225.55        217.93         5.00 o
  -2  -5   8          8.66         10.58         6.54 o
  -1  -5   8         61.43         64.12         3.25 o
   0  -5   8        316.01        308.40         5.96 o
   1  -5   8        191.33        181.15         4.36 o
   2  -5   8         36.28         28.50         5.83 o
   3  -5   8         45.46         39.36         2.96 o
   4  -5   8          7.28          3.46         1.98 o
   5  -5   8          1.40          0.79         1.93 o
   6  -5   8         57.71         57.94         4.99 o
   7  -5   8         57.78         60.42         5.40 o
  -8  -4   8          2.10          3.05         3.49 o
  -7  -4   8         11.50         11.59         8.12 o
  -6  -4   8          1.63         -2.59         2.79 o
  -5  -4   8          8.83          5.59         1.87 o
  -4  -4   8        187.85        190.67         4.36 o
  -3  -4   8        201.98        196.80         4.16 o
  -2  -4   8        158.19        149.82         3.48 o
  -1  -4   8        418.73        424.46         6.88 o
   0  -4   8        461.27        446.65         6.92 o
   1  -4   8        222.09        211.28         3.86 o
   2  -4   8        192.44        203.76         4.34 o
   3  -4   8        454.13        454.43         7.87 o
   4  -4   8         32.73         34.25         3.25 o
   5  -4   8        114.54        115.69         5.30 o
   6  -4   8         59.03         58.54         3.57 o
   7  -4   8         26.30         25.83         3.76 o
   8  -4   8         17.11          9.87         2.49 o
  -9  -3   8          9.47          7.42         3.71 o
  -8  -3   8         35.36         38.17         6.11 o
  -7  -3   8        182.70        168.11         7.21 o
  -6  -3   8         75.92         70.58         3.73 o
  -5  -3   8        287.22        269.37         5.56 o
  -4  -3   8         86.34         88.66         3.15 o
  -3  -3   8        390.37        384.81         6.18 o
  -2  -3   8         69.69         68.29         2.43 o
  -1  -3   8         75.48         74.94         2.59 o
   0  -3   8        474.04        467.80         7.06 o
   1  -3   8        147.80        150.11         3.21 o
   2  -3   8         92.17         98.83         3.07 o
   3  -3   8         91.37         97.48         3.35 o
   4  -3   8         44.48         42.31         2.83 o
   5  -3   8        215.75        198.56         4.82 o
   6  -3   8        143.19        122.33         4.32 o
   7  -3   8         65.65         68.08         3.70 o
   8  -3   8        202.53        202.14         5.79 o
  -9  -2   8         54.95         55.72         7.20 o
  -8  -2   8         36.52         34.43         6.44 o
  -7  -2   8         53.65         49.21         4.41 o
  -6  -2   8         94.93         93.87         4.18 o
  -5  -2   8         31.86         32.50         2.60 o
  -4  -2   8         42.75         45.26         2.59 o
  -3  -2   8        279.11        260.56         4.65 o
  -2  -2   8        723.65        717.58         9.43 o
  -1  -2   8        387.49        373.99         5.20 o
   0  -2   8        133.69        121.86         2.53 o
   1  -2   8        213.02        202.03         3.58 o
   2  -2   8         61.97         56.55         2.31 o
   3  -2   8        170.54        174.79         3.36 o
   4  -2   8        108.04        107.79         3.16 o
   5  -2   8        751.45        745.18        11.71 o
   6  -2   8         24.38         24.92         3.25 o
   7  -2   8        118.70        116.90         4.61 o
   8  -2   8        138.46        135.49         4.72 o
   9  -2   8         40.44         38.98         3.62 o
  -9  -1   8         81.12         90.16        14.88 o
  -8  -1   8         44.17         45.32         4.70 o
  -7  -1   8         87.09         87.80         4.64 o
  -6  -1   8        139.93        127.67         5.35 o
  -5  -1   8        447.04        446.60         7.17 o
  -4  -1   8         51.49         50.48         2.71 o
  -3  -1   8        115.81        113.54         2.71 o
  -2  -1   8          9.82          5.31         1.13 o
  -1  -1   8         62.37         60.98         2.06 o
   0  -1   8       1115.40       1198.65        15.24 o
   1  -1   8       1110.62       1145.03        15.99 o
   2  -1   8         13.93         18.13         1.50 o
   3  -1   8         12.13          9.29         1.42 o
   4  -1   8        465.72        484.49         7.99 o
   5  -1   8        240.84        241.53         5.00 o
   6  -1   8       1164.10       1188.48        20.42 o
   7  -1   8        171.91        172.48         5.17 o
   8  -1   8        100.43        100.52         4.53 o
   9  -1   8         34.42         40.40         3.82 o
  -9   0   8          7.41          7.46         3.04 o
  -8   0   8         42.97         30.49         4.07 o
  -7   0   8         51.78         57.46         3.76 o
  -6   0   8          2.36          0.26         2.03 o
  -5   0   8        563.12        574.74        11.09 o
  -4   0   8         12.38          8.80         1.75 o
  -3   0   8        543.20        566.80        10.52 o
  -2   0   8        295.45        271.34         4.87 o
  -1   0   8       2040.94       2052.16        29.40 o
   0   0   8        334.03        334.81         6.12 o
   1   0   8        187.91        212.85         3.83 o
   2   0   8        231.64        223.52         4.14 o
   3   0   8          4.80          3.95         1.44 o
   4   0   8         26.74         21.20         2.04 o
   5   0   8        249.65        253.44         5.86 o
   6   0   8        484.63        506.93         9.82 o
   7   0   8         26.44         28.96         3.29 o
   8   0   8         29.17         38.52         4.07 o
   9   0   8          5.99          2.30         2.28 o
  -9   1   8         70.43         74.37         6.32 o
  -8   1   8         41.54         45.71         3.75 o
  -7   1   8         74.02         70.86         3.70 o
  -6   1   8        150.56        137.07         4.83 o
  -5   1   8        456.49        457.35         8.56 o
  -4   1   8         68.65         66.26         2.85 o
  -3   1   8         98.30         92.81         3.13 o
  -2   1   8          8.25          7.51         1.55 o
  -1   1   8         67.35         64.81         2.74 o
   0   1   8       1099.32       1173.45        21.53 o
   1   1   8       1112.71       1144.05        20.86 o
   2   1   8         12.77         15.04         2.30 o
   3   1   8         16.03         13.40         1.65 o
   4   1   8        488.59        498.87         8.73 o
   5   1   8        212.06        215.00         5.76 o
   6   1   8       1123.03       1182.31        20.48 o
   7   1   8        194.36        196.91         6.08 o
   8   1   8        124.13        122.56         5.85 o
   9   1   8         31.75         33.29         3.67 o
  -9   2   8         52.44         50.40         4.58 o
  -8   2   8         36.42         31.97         5.38 o
  -7   2   8         57.24         58.31         4.35 o
  -6   2   8        103.61        104.92         5.19 o
  -5   2   8         25.89         25.85         2.92 o
  -4   2   8         34.92         38.48         2.94 o
  -3   2   8        277.91        270.13         5.72 o
  -2   2   8        688.56        675.12        11.98 o
  -1   2   8        390.89        381.42         7.32 o
   0   2   8        124.09        115.99         3.42 o
   1   2   8        226.47        209.60         4.60 o
   2   2   8         87.81         75.32         4.71 o
   3   2   8        211.65        209.72         4.64 o
   4   2   8        116.13        112.68         4.07 o
   5   2   8        759.09        754.25        14.92 o
   6   2   8         15.76         13.50         2.56 o
   7   2   8        108.99        108.86         5.29 o
   8   2   8        132.63        132.38         5.54 o
   9   2   8         38.58         37.22         4.64 o
  -9   3   8          4.55         -1.64         4.69 o
  -8   3   8         31.95         34.48         4.20 o
  -7   3   8        170.42        163.02         6.21 o
  -6   3   8         83.16         83.16         4.50 o
  -5   3   8        313.90        295.95         7.20 o
  -4   3   8         96.74         98.89         3.89 o
  -3   3   8        402.98        402.71         7.78 o
  -2   3   8         72.01         70.22         3.83 o
  -1   3   8         77.33         70.47         3.68 o
   0   3   8        463.00        466.22        12.49 o
   1   3   8        146.70        153.38         3.84 o
   2   3   8         96.95        102.37         3.25 o
   3   3   8         88.87         91.51         3.93 o
   4   3   8         35.38         38.59         3.58 o
   5   3   8        192.98        168.41         5.65 o
   6   3   8        121.06        105.93         4.98 o
   7   3   8         58.94         62.02         6.46 o
   8   3   8        207.27        219.11         8.32 o
  -8   4   8          1.85          2.20         3.88 o
  -7   4   8         10.52         10.16         3.14 o
  -6   4   8          0.71         -0.17         3.17 o
  -5   4   8         12.69          7.30         3.05 o
  -4   4   8        188.92        193.20         6.83 o
  -3   4   8        176.61        174.01         6.57 o
  -2   4   8        132.85        131.19         5.66 o
  -1   4   8        463.40        454.19        10.68 o
   0   4   8        447.32        430.58         9.89 o
   1   4   8        184.41        176.73         4.61 o
   2   4   8        233.59        239.05         5.00 o
   3   4   8        457.96        447.24         9.38 o
   4   4   8         31.53         38.16         5.93 o
   5   4   8        113.70        112.73         7.29 o
   6   4   8         58.67         66.85        11.54 o
   7   4   8         31.07         20.06         4.47 o
   8   4   8         15.51         11.34         5.02 o
  -7   5   8         19.96         25.19         7.20 o
  -6   5   8          3.31          3.93         4.03 o
  -5   5   8        237.64        227.80        12.54 o
  -4   5   8        154.03        154.07         8.28 o
  -3   5   8        213.18        206.25        11.83 o
  -2   5   8         11.25         11.99         6.00 o
  -1   5   8         56.06         58.94         5.64 o
   0   5   8        316.02        319.04         8.54 o
   1   5   8        189.72        187.43         6.05 o
   2   5   8         34.84         39.64        10.30 o
   3   5   8         51.82         47.59         3.80 o
   4   5   8          4.31          0.30         3.39 o
   5   5   8          2.73          4.54         2.59 o
   6   5   8         60.05         61.99         7.80 o
   7   5   8         54.05         55.15         5.24 o
  -6   6   8         77.81         60.52         7.74 o
  -5   6   8         71.17         69.57         7.85 o
  -4   6   8         30.76         28.35         6.65 o
  -3   6   8         65.54         56.38         7.85 o
  -2   6   8         37.70         30.42         6.76 o
  -1   6   8         15.34         12.00         3.30 o
   0   6   8         18.53         17.89         3.35 o
   1   6   8        179.56        187.01         5.86 o
   2   6   8        128.86        127.41         5.25 o
   3   6   8        218.18        229.07         7.25 o
   4   6   8         64.88         82.26         8.00 o
   5   6   8        127.10        128.01         6.83 o
  -3   7   8         84.63         80.64         5.37 o
  -2   7   8         39.08         40.33         4.61 o
  -1   7   8          6.24          5.34         2.94 o
   0   7   8          5.65          4.47         2.51 o
   1   7   8         11.48         12.53         4.96 o
   2   7   8          3.19          3.47         2.83 o
   3   7   8         59.40         68.59         8.94 o
  -3  -7   9         71.16         74.86         5.28 o
  -2  -7   9         44.60         41.40         6.28 o
  -1  -7   9        113.46        117.63        11.30 o
   0  -7   9         41.91         39.65         4.56 o
   1  -7   9         35.54         42.51         6.92 o
   2  -7   9         91.62         83.96         6.32 o
  -5  -6   9        116.18        128.77         5.06 o
  -4  -6   9         28.51         33.43         3.25 o
  -3  -6   9          4.20          2.21         2.05 o
  -2  -6   9         91.11         89.37         3.79 o
  -1  -6   9          0.29         -0.32         1.98 o
   0  -6   9         54.68         58.01         4.31 o
   1  -6   9         32.59         39.06         5.02 o
   2  -6   9         51.77         50.95         4.10 o
   3  -6   9          2.40          4.39         2.69 o
   4  -6   9          8.39          7.44         2.49 o
   5  -6   9         94.03        108.17         7.96 o
  -6  -5   9         73.74         82.44         5.83 o
  -5  -5   9         10.13         12.69         2.08 o
  -4  -5   9         16.94         12.03         2.08 o
  -3  -5   9        138.00        137.24         4.32 o
  -2  -5   9        466.03        446.60         8.76 o
  -1  -5   9         68.42         62.53         3.18 o
   0  -5   9        107.47        109.93         3.47 o
   1  -5   9        345.90        331.57         5.95 o
   2  -5   9          4.53          0.31         2.04 o
   3  -5   9          5.98          5.20         2.16 o
   4  -5   9         47.12         35.23         3.48 o
   5  -5   9         28.27         32.61         3.36 o
   6  -5   9          0.62         -1.72         2.30 o
  -8  -4   9          2.46          3.71         4.03 o
  -7  -4   9         34.58         30.31         5.89 o
  -6  -4   9        167.72        160.25         4.72 o
  -5  -4   9        117.32        113.90         4.01 o
  -4  -4   9        184.39        195.37         4.70 o
  -3  -4   9          2.67          3.45         1.79 o
  -2  -4   9         52.90         52.27         2.96 o
  -1  -4   9        596.58        588.41         8.85 o
   0  -4   9          0.01          2.17         1.59 o
   1  -4   9        630.34        591.26         8.43 o
   2  -4   9         95.23         98.37         3.50 o
   3  -4   9          4.27          1.03         1.99 o
   4  -4   9         48.96         42.04         3.11 o
   5  -4   9         38.68         37.47         3.23 o
   6  -4   9         55.06         60.17         3.80 o
   7  -4   9        147.19        141.71         6.49 o
  -8  -3   9         16.46         16.14         4.14 o
  -7  -3   9         21.11         25.96         6.55 o
  -6  -3   9         16.72          8.16         2.38 o
  -5  -3   9         43.46         42.07         3.34 o
  -4  -3   9        104.65        106.80         3.48 o
  -3  -3   9         77.88         77.97         3.00 o
  -2  -3   9        117.62        115.55         3.07 o
  -1  -3   9        296.52        297.22         5.17 o
   0  -3   9        452.41        453.30         7.07 o
   1  -3   9         10.14          8.59         1.55 o
   2  -3   9        336.68        334.54         6.07 o
   3  -3   9        472.43        450.58         7.71 o
   4  -3   9        202.26        192.17         4.76 o
   5  -3   9         35.62         34.17         3.76 o
   6  -3   9         83.56         82.75         3.86 o
   7  -3   9         74.71         80.11         5.54 o
   8  -3   9         30.70         37.83         3.94 o
  -9  -2   9         11.49          0.11         4.14 o
  -8  -2   9        145.33        152.44         7.82 o
  -7  -2   9         35.86         40.01         4.19 o
  -6  -2   9        174.95        167.93        11.78 o
  -5  -2   9        171.15        159.33         4.13 o
  -4  -2   9         64.13         62.29         2.83 o
  -3  -2   9        223.40        219.38         4.08 o
  -2  -2   9        407.99        409.90         6.29 o
  -1  -2   9        295.73        310.76         4.57 o
   0  -2   9        133.68        141.16         3.02 o
   1  -2   9         46.70         44.04         2.42 o
   2  -2   9         31.86         30.71         2.67 o
   3  -2   9         81.14         77.09         2.60 o
   4  -2   9         79.23         74.95         3.04 o
   5  -2   9         44.55         44.78         3.04 o
   6  -2   9        185.61        187.13         4.63 o
   7  -2   9        252.99        259.18         6.29 o
   8  -2   9          0.32         -0.22         1.91 o
  -9  -1   9         25.86         26.26         8.07 o
  -8  -1   9          4.02          8.51         3.01 o
  -7  -1   9          6.36          3.94         2.24 o
  -6  -1   9         95.93         98.44         4.17 o
  -5  -1   9        554.08        547.59         9.07 o
  -4  -1   9         87.55         94.51         2.80 o
  -3  -1   9         85.17         83.06         2.64 o
  -2  -1   9        889.18        900.83        12.71 o
  -1  -1   9        255.71        244.85         4.25 o
   0  -1   9        319.98        295.56         5.78 o
   1  -1   9        137.77        141.87         3.09 o
   2  -1   9         15.92         16.08         1.64 o
   3  -1   9        125.82        136.22         3.29 o
   4  -1   9         72.22         74.17         3.15 o
   5  -1   9        339.01        342.38         6.42 o
   6  -1   9        446.01        463.76         9.44 o
   7  -1   9          2.65         -0.39         2.33 o
   8  -1   9          6.19          5.20         2.02 o
   9  -1   9         54.02         56.76         4.05 o
  -9   0   9         29.92         43.73         5.00 o
  -8   0   9         57.18         48.99         4.27 o
  -7   0   9         21.58         22.98         3.06 o
  -6   0   9          9.85          4.47         2.25 o
  -5   0   9          1.83          0.00         2.20 o
  -4   0   9         67.04         74.21         3.27 o
  -3   0   9         61.53         55.09         2.51 o
  -2   0   9         34.21         30.92         2.08 o
  -1   0   9         15.97         14.96         1.59 o
   0   0   9          0.41          0.87         1.14 o
   1   0   9        585.20        607.46         8.87 o
   2   0   9          2.73          2.94         1.32 o
   3   0   9         44.90         43.04         2.42 o
   4   0   9       1853.56       1839.19        26.43 o
   5   0   9       1204.56       1248.33        21.42 o
   6   0   9        185.55        195.98         5.55 o
   7   0   9        211.42        201.02         5.70 o
   8   0   9         50.43         54.33         3.96 o
   9   0   9         30.32         30.63         4.50 o
  -9   1   9         27.43         29.22         4.32 o
  -8   1   9          3.20          3.29         2.47 o
  -7   1   9          8.69          8.78         2.23 o
  -6   1   9         83.26         85.48         4.54 o
  -5   1   9        577.97        561.02        10.19 o
  -4   1   9         82.61         89.01         3.53 o
  -3   1   9        109.60        102.55         3.26 o
  -2   1   9        878.16        866.64        14.48 o
  -1   1   9        260.63        245.60         4.67 o
   0   1   9        327.22        307.55         6.06 o
   1   1   9        103.62        107.94         4.18 o
   2   1   9         16.30         21.39         2.05 o
   3   1   9        123.37        126.45         3.41 o
   4   1   9         75.51         79.76         3.35 o
   5   1   9        313.12        324.58         7.54 o
   6   1   9        453.44        470.68        10.72 o
   7   1   9          2.92          3.39         2.45 o
   8   1   9          6.29          5.83         2.34 o
   9   1   9         55.08         61.35        14.39 o
  -9   2   9          9.46          8.72         2.79 o
  -8   2   9        144.97        146.04         5.89 o
  -7   2   9         26.83         31.12         4.35 o
  -6   2   9        163.89        165.20        15.38 o
  -5   2   9        177.88        168.77         4.78 o
  -4   2   9         71.50         64.16         3.43 o
  -3   2   9        224.90        226.29         5.27 o
  -2   2   9        406.72        402.01         7.26 o
  -1   2   9        294.13        306.56         5.99 o
   0   2   9        133.75        140.00         4.04 o
   1   2   9         54.79         50.27         2.85 o
   2   2   9         42.00         37.86         2.91 o
   3   2   9         65.94         65.65         3.12 o
   4   2   9         68.34         60.88         3.76 o
   5   2   9         29.31         26.33         4.11 o
   6   2   9        200.84        197.62         5.74 o
   7   2   9        276.80        298.19         8.18 o
   8   2   9          1.52          0.60         2.56 o
  -8   3   9         17.86         19.60         5.85 o
  -7   3   9         18.46         23.91         4.35 o
  -6   3   9         14.76          8.90         2.87 o
  -5   3   9         51.48         49.53         4.44 o
  -4   3   9         97.27         97.21         4.23 o
  -3   3   9         65.83         68.44         3.90 o
  -2   3   9        116.63        115.58         4.74 o
  -1   3   9        301.93        303.63         7.85 o
   0   3   9        466.29        469.86         9.46 o
   1   3   9         20.73         23.06         3.09 o
   2   3   9        379.36        375.99         7.49 o
   3   3   9        451.97        430.05         9.52 o
   4   3   9        189.70        182.21         5.71 o
   5   3   9         44.56         43.27         4.49 o
   6   3   9         85.93         92.04         4.94 o
   7   3   9         71.12         77.18         5.28 o
   8   3   9         30.40         36.31         7.20 o
  -7   4   9         27.75         22.17         4.61 o
  -6   4   9        179.72        157.23         7.81 o
  -5   4   9        131.18        124.53         6.31 o
  -4   4   9        186.76        188.92         7.33 o
  -3   4   9          1.53          3.01         2.89 o
  -2   4   9         53.81         53.77         4.52 o
  -1   4   9        596.18        592.71        15.05 o
   0   4   9          0.21          2.79         2.39 o
   1   4   9        618.94        578.68        11.91 o
   2   4   9         80.94         90.58         4.20 o
   3   4   9          1.39          0.77         2.26 o
   4   4   9         35.58         35.52         6.65 o
   5   4   9         31.84         34.74         5.08 o
   6   4   9         47.75         46.44         5.30 o
   7   4   9        152.43        138.60         9.71 o
  -7   5   9          6.80          5.89         5.13 o
  -6   5   9         77.65         75.68         7.63 o
  -5   5   9          7.04          8.29         4.47 o
  -4   5   9          9.65          6.22         5.13 o
  -3   5   9        147.27        143.44         7.89 o
  -2   5   9        450.92        444.58        15.58 o
  -1   5   9         50.95         48.60         4.92 o
   0   5   9        124.25        128.37         5.78 o
   1   5   9        377.24        365.26        10.44 o
   2   5   9          1.15         -1.04         4.33 o
   3   5   9          2.28          3.47         3.78 o
   4   5   9         42.87         46.56         4.44 o
   5   5   9         26.49         27.21         3.88 o
   6   5   9          0.24         -1.52         3.02 o
  -5   6   9        104.51        101.19         8.72 o
  -4   6   9         30.99         26.69         4.91 o
  -3   6   9          3.00          2.76         2.93 o
  -2   6   9         87.72         81.37         5.47 o
  -1   6   9          0.16          0.39         2.85 o
   0   6   9         50.18         53.20         4.49 o
   1   6   9         33.84         32.11         4.40 o
   2   6   9         59.76         59.46         4.25 o
   3   6   9          1.96          3.98         4.09 o
   4   6   9          9.11          4.70         3.14 o
   5   6   9        103.82        101.19         8.18 o
  -2   7   9         44.97         41.09         4.44 o
  -1   7   9        103.30        108.57         5.61 o
   0   7   9         42.16         48.88         7.42 o
   1   7   9         32.91         38.69         4.68 o
   2   7   9         84.76         80.94         8.67 o
  -1  -7  10         20.02         19.88         5.34 o
   0  -7  10         14.33         19.63         5.89 o
   1  -7  10         75.62         93.23         7.09 o
  -5  -6  10         10.68          5.34         4.58 o
  -4  -6  10        135.07        143.13         4.49 o
  -3  -6  10         31.51         35.72         3.08 o
  -2  -6  10         78.78         90.30         3.65 o
  -1  -6  10        216.59        215.42         5.62 o
   0  -6  10        124.40        125.24         4.66 o
   1  -6  10         24.51         17.56         2.98 o
   2  -6  10         44.07         45.06         4.49 o
   3  -6  10         93.27         92.01         5.35 o
   4  -6  10         19.56         18.32         5.89 o
  -6  -5  10         17.22         12.93         3.40 o
  -5  -5  10          7.99          8.89         3.53 o
  -4  -5  10          9.18          8.54         2.03 o
  -3  -5  10         62.27         58.90         4.06 o
  -2  -5  10        181.75        184.74         5.41 o
  -1  -5  10        188.80        176.44         4.59 o
   0  -5  10         55.53         49.27         3.23 o
   1  -5  10         14.07         11.17         2.23 o
   2  -5  10        281.79        277.70         7.21 o
   3  -5  10        151.80        133.24         5.09 o
   4  -5  10         43.32         43.91         3.56 o
   5  -5  10          5.02          1.07         2.19 o
   6  -5  10        152.16        161.50        10.80 o
  -7  -4  10          8.84          7.90         3.30 o
  -6  -4  10         72.74         76.76         4.10 o
  -5  -4  10        102.37         99.16         3.91 o
  -4  -4  10        217.05        207.22         4.70 o
  -3  -4  10        246.34        254.62        10.72 o
  -2  -4  10        400.76        405.95         6.98 o
  -1  -4  10        231.59        222.08         4.74 o
   0  -4  10        191.95        190.86         4.31 o
   1  -4  10        655.76        650.82        11.58 o
   2  -4  10         39.97         33.58         3.05 o
   3  -4  10        167.69        162.93         5.45 o
   4  -4  10         14.19         18.07         3.14 o
   5  -4  10        133.35        110.37         4.68 o
   6  -4  10         33.48         38.96         4.52 o
   7  -4  10          7.41          6.59         2.71 o
  -8  -3  10          9.87         12.32         4.14 o
  -7  -3  10         33.41         44.34         4.89 o
  -6  -3  10          0.89          1.39         2.48 o
  -5  -3  10         96.44         84.77         3.41 o
  -4  -3  10         95.16         94.78         3.56 o
  -3  -3  10         86.28         89.03         3.35 o
  -2  -3  10         56.24         56.75         2.73 o
  -1  -3  10        209.68        213.39         4.24 o
   0  -3  10        528.91        525.55         8.03 o
   1  -3  10        213.98        199.74         4.54 o
   2  -3  10         79.02         79.49         4.09 o
   3  -3  10         65.94         65.20         4.41 o
   4  -3  10        104.82        100.63         5.13 o
   5  -3  10        172.86        173.44         5.46 o
   6  -3  10         83.58         90.53         4.59 o
   7  -3  10         52.76         70.90         4.46 o
   8  -3  10         85.06         86.82         5.54 o
  -8  -2  10          2.71          3.85        10.96 o
  -7  -2  10        189.26        189.66         5.84 o
  -6  -2  10        161.00        162.04         5.27 o
  -5  -2  10         44.60         45.77         3.39 o
  -4  -2  10         97.56         94.08         3.30 o
  -3  -2  10        368.97        372.66         5.76 o
  -2  -2  10        600.86        625.13         8.11 o
  -1  -2  10         94.95         87.37         2.48 o
   0  -2  10        216.44        203.63         3.95 o
   1  -2  10        282.63        277.82         4.60 o
   2  -2  10        177.27        171.07         3.95 o
   3  -2  10        129.21        130.96         3.69 o
   4  -2  10         35.03         25.94         2.73 o
   5  -2  10         43.70         44.32         3.95 o
   6  -2  10         71.84         67.98         3.55 o
   7  -2  10         20.05         21.48         2.70 o
   8  -2  10         47.08         46.87         5.54 o
  -9  -1  10         32.63         41.87         8.18 o
  -8  -1  10        115.82        121.97         5.61 o
  -7  -1  10        190.82        182.20         5.73 o
  -6  -1  10         77.21         77.18         3.89 o
  -5  -1  10         55.49         65.60         3.74 o
  -4  -1  10        130.50        133.17         3.43 o
  -3  -1  10         57.69         59.42         2.64 o
  -2  -1  10         90.71        100.96         2.92 o
  -1  -1  10        345.40        350.07         5.73 o
   0  -1  10        446.35        449.62         6.89 o
   1  -1  10         40.55         44.50         2.27 o
   2  -1  10        259.89        266.48         5.11 o
   3  -1  10        233.85        212.10         4.37 o
   4  -1  10        157.34        146.85         3.72 o
   5  -1  10        562.56        567.90         9.13 o
   6  -1  10        200.64        198.72         6.32 o
   7  -1  10        214.15        224.37         5.55 o
   8  -1  10        118.97        115.39         4.23 o
  -9   0  10         30.30         38.65         8.83 o
  -8   0  10        124.11        129.34         5.32 o
  -7   0  10        330.67        334.89         9.21 o
  -6   0  10        163.77        164.82         9.42 o
  -5   0  10          8.17          7.33         2.45 o
  -4   0  10         61.22         67.25         3.25 o
  -3   0  10         20.85         21.87         1.94 o
  -2   0  10         66.98         57.31         2.39 o
  -1   0  10        774.26        743.22        12.63 o
   0   0  10        377.51        365.52         5.99 o
   1   0  10          8.28          5.97         1.33 o
   2   0  10        181.36        186.61         4.44 o
   3   0  10         37.73         38.91         2.82 o
   4   0  10         22.32         18.90         2.05 o
   5   0  10        240.26        237.40         5.51 o
   6   0  10         24.44         19.91         2.45 o
   7   0  10         44.81         46.93         3.64 o
   8   0  10         24.07         20.59         3.04 o
   9   0  10          1.81          8.18         4.25 o
  -9   1  10         36.11         42.69         4.63 o
  -8   1  10        103.74        107.46         6.01 o
  -7   1  10        194.77        186.19         6.27 o
  -6   1  10         78.08         76.54         4.28 o
  -5   1  10         52.81         50.12         3.78 o
  -4   1  10        127.48        119.80         4.25 o
  -3   1  10         55.79         60.63         3.29 o
  -2   1  10         97.15        104.45         3.55 o
  -1   1  10        358.58        355.72         6.93 o
   0   1  10        446.52        443.15         8.33 o
   1   1  10         54.62         57.60         2.60 o
   2   1  10        267.82        259.59         5.52 o
   3   1  10        203.40        187.53         4.66 o
   4   1  10        125.91        122.60         4.04 o
   5   1  10        635.09        640.33        12.44 o
   6   1  10        187.37        189.93         5.91 o
   7   1  10        203.05        203.75         9.42 o
   8   1  10        125.50        138.64         5.46 o
  -9   2  10         67.23         68.70         7.63 o
  -8   2  10          5.18          7.23         3.65 o
  -7   2  10        166.40        161.08         6.56 o
  -6   2  10        159.08        152.18         5.91 o
  -5   2  10         61.57         60.50         3.88 o
  -4   2  10        107.34         99.67         4.06 o
  -3   2  10        366.74        366.44         7.45 o
  -2   2  10        622.80        600.28        10.13 o
  -1   2  10         70.75         66.17         3.30 o
   0   2  10        190.21        177.46         5.04 o
   1   2  10        270.98        263.57         6.26 o
   2   2  10        180.26        171.74         4.57 o
   3   2  10        121.18        128.58         4.49 o
   4   2  10         30.03         22.98         3.04 o
   5   2  10         44.73         49.30         4.92 o
   6   2  10         72.18         73.61         4.41 o
   7   2  10         18.11         19.86         3.26 o
   8   2  10         47.33         46.79         7.15 o
  -8   3  10          7.70         20.04         5.13 o
  -7   3  10         34.92         33.94         4.70 o
  -6   3  10          0.85         -0.39         2.94 o
  -5   3  10         99.23         83.61         4.63 o
  -4   3  10         95.25         93.47         4.84 o
  -3   3  10         87.04         93.13         4.23 o
  -2   3  10         51.84         53.62         3.88 o
  -1   3  10        193.21        195.25         5.66 o
   0   3  10        552.74        539.79        10.77 o
   1   3  10        194.66        188.64         5.28 o
   2   3  10         68.26         66.51         3.82 o
   3   3  10         87.75         90.62         4.63 o
   4   3  10        107.91        104.68         5.08 o
   5   3  10        162.70        165.40         5.86 o
   6   3  10         95.03         99.73         4.97 o
   7   3  10         66.30         81.45         4.85 o
  -7   4  10          9.44          9.72         3.96 o
  -6   4  10         63.33         54.25         7.69 o
  -5   4  10        109.42        103.54         9.27 o
  -4   4  10        246.50        220.91         6.49 o
  -3   4  10        259.20        261.97        12.13 o
  -2   4  10        371.84        371.01         8.96 o
  -1   4  10        256.30        247.47         6.50 o
   0   4  10        211.13        207.35         5.86 o
   1   4  10        615.00        606.02        12.75 o
   2   4  10         40.98         24.69         3.61 o
   3   4  10        182.75        177.58         6.19 o
   4   4  10         13.16         19.07         4.86 o
   5   4  10        132.71        115.30         7.64 o
   6   4  10         32.76         30.27         3.67 o
   7   4  10          6.79          6.22         4.47 o
  -6   5  10         14.87         29.77         6.76 o
  -5   5  10          7.31          5.78         4.58 o
  -4   5  10          8.01          7.14         3.61 o
  -3   5  10         64.01         59.33         7.80 o
  -2   5  10        173.72        173.55         7.90 o
  -1   5  10        178.08        178.20         6.95 o
   0   5  10         60.24         49.74         5.27 o
   1   5  10         17.01         12.38         2.91 o
   2   5  10        278.19        282.21         9.86 o
   3   5  10        169.71        149.71         6.60 o
   4   5  10         46.26         55.54         8.61 o
   5   5  10          4.08          2.47         3.54 o
   6   5  10        152.07        172.07         9.81 o
  -5   6  10         16.45         25.73         7.20 o
  -4   6  10        124.28        122.55         6.50 o
  -3   6  10         33.47         31.83         4.27 o
  -2   6  10         78.23         78.37         5.94 o
  -1   6  10        209.56        211.77         8.02 o
   0   6  10        123.19        133.71         6.25 o
   1   6  10         30.46         29.50         4.19 o
   2   6  10         46.51         44.84         4.40 o
   3   6  10         85.81         88.10         7.80 o
   4   6  10         17.32         22.26         9.81 o
  -1   7  10         20.00         16.80         5.72 o
   0   7  10         18.51         19.53         4.36 o
   1   7  10         79.49         70.93         5.34 o
  -4  -6  11        121.71        116.39        12.92 o
  -3  -6  11          5.51          7.06         2.43 o
  -2  -6  11          5.38          4.12         3.47 o
  -1  -6  11         39.69         41.22         5.45 o
   0  -6  11         82.96         85.90         4.40 o
   1  -6  11        446.34        417.80        10.40 o
   2  -6  11        231.56        258.59         8.66 o
   3  -6  11         72.29         76.47         5.32 o
  -5  -5  11         54.11         44.83         4.02 o
  -4  -5  11         68.18         70.40         3.56 o
  -3  -5  11         70.76         70.23         3.52 o
  -2  -5  11         12.70         12.21         2.23 o
  -1  -5  11         61.86         61.05         5.52 o
   0  -5  11        126.97        126.78         4.37 o
   1  -5  11         12.41          9.84         2.51 o
   2  -5  11         32.48         31.70         3.87 o
   3  -5  11         16.37         11.49         2.72 o
   4  -5  11         43.47         44.23         4.09 o
   5  -5  11          2.00          0.58         5.05 o
  -7  -4  11          2.21         -4.25         4.25 o
  -6  -4  11          4.25          2.62         2.35 o
  -5  -4  11          2.11          5.47         2.03 o
  -4  -4  11         87.50         87.40         3.78 o
  -3  -4  11         48.06         49.16         3.09 o
  -2  -4  11         16.64         18.47         2.22 o
  -1  -4  11        464.87        466.39        16.16 o
   0  -4  11         65.26         58.85         7.64 o
   1  -4  11        649.08        665.44        10.75 o
   2  -4  11        161.40        163.47         5.23 o
   3  -4  11         59.65         59.01         4.03 o
   4  -4  11         67.88         73.49         4.06 o
   5  -4  11         66.25         66.31         4.24 o
   6  -4  11         79.79         95.50         4.48 o
  -8  -3  11         25.05         22.35         6.11 o
  -7  -3  11         47.03         54.73         5.12 o
  -6  -3  11         64.28         60.03         3.99 o
  -5  -3  11        245.21        260.49         6.68 o
  -4  -3  11         87.14         81.92         3.30 o
  -3  -3  11        199.09        198.93         4.90 o
  -2  -3  11        259.91        260.00         5.02 o
  -1  -3  11        472.00        475.48         7.30 o
   0  -3  11         88.19         89.58         3.50 o
   1  -3  11        237.20        244.56         5.25 o
   2  -3  11         24.17         15.87         2.42 o
   3  -3  11        198.98        192.94         5.86 o
   4  -3  11        336.83        314.18         8.50 o
   5  -3  11          1.58          3.24         2.35 o
   6  -3  11         30.50         28.88         3.56 o
   7  -3  11         16.05         10.83         3.64 o
  -8  -2  11        105.47         85.78        13.58 o
  -7  -2  11          8.18          7.52         2.75 o
  -6  -2  11         75.70         80.09         4.50 o
  -5  -2  11         29.09         30.62         3.39 o
  -4  -2  11          5.17          3.00         1.93 o
  -3  -2  11         52.49         60.45         3.95 o
  -2  -2  11        110.98        111.80         3.02 o
  -1  -2  11        570.17        574.41         9.16 o
   0  -2  11         17.84         20.53         2.18 o
   1  -2  11         33.44         35.08         2.77 o
   2  -2  11         89.15         93.06         3.55 o
   3  -2  11        239.80        234.41         5.97 o
   4  -2  11        217.95        219.01         5.73 o
   5  -2  11        104.03        110.62         4.35 o
   6  -2  11         46.54         49.08         3.93 o
   7  -2  11        380.58        387.50        13.63 o
   8  -2  11        148.18        147.54         6.90 o
  -8  -1  11        166.76        162.40         7.02 o
  -7  -1  11        105.16        106.34         4.66 o
  -6  -1  11         33.73         31.21         2.97 o
  -5  -1  11         51.66         65.63         3.89 o
  -4  -1  11        136.72        138.72         3.95 o
  -3  -1  11         88.25         86.23         3.44 o
  -2  -1  11       1154.52       1154.48        15.84 o
  -1  -1  11        578.33        590.68         8.69 o
   0  -1  11        155.03        147.11         3.43 o
   1  -1  11         79.90         80.32         2.80 o
   2  -1  11         39.50         39.06         2.99 o
   3  -1  11          5.82          5.34         2.03 o
   4  -1  11        195.80        195.35         5.32 o
   5  -1  11        422.29        431.86         7.83 o
   6  -1  11         53.69         52.21         3.76 o
   7  -1  11         44.05         49.98         3.75 o
   8  -1  11         73.84         76.25         4.44 o
  -8   0  11          1.75          2.46         2.89 o
  -7   0  11          6.64          8.93         3.57 o
  -6   0  11          9.71          9.18         2.46 o
  -5   0  11         77.20         69.36         4.29 o
  -4   0  11        264.63        268.69         5.63 o
  -3   0  11        311.71        331.74         5.80 o
  -2   0  11          0.25         -0.17         1.50 o
  -1   0  11         45.19         49.94         2.51 o
   0   0  11        265.02        261.29         4.94 o
   1   0  11        338.93        336.21         6.55 o
   2   0  11          0.58          1.21         1.58 o
   3   0  11        382.70        395.96         7.68 o
   4   0  11         17.99         11.66         2.33 o
   5   0  11         66.50         64.88        11.56 o
   6   0  11          0.56         -2.36         2.36 o
   7   0  11        789.47        811.40        24.25 o
   8   0  11         12.34         27.89         4.21 o
  -8   1  11        170.34        168.47         7.00 o
  -7   1  11        120.41        113.07         4.97 o
  -6   1  11         23.56         25.08         3.53 o
  -5   1  11         69.82         74.31         4.29 o
  -4   1  11        156.92        157.81         5.05 o
  -3   1  11         65.96         71.64         4.64 o
  -2   1  11       1115.90       1104.36        20.51 o
  -1   1  11        557.95        562.84        10.40 o
   0   1  11        138.17        137.38         4.46 o
   1   1  11         71.48         70.39         3.12 o
   2   1  11         36.64         38.08         2.85 o
   3   1  11          5.38          5.47         1.91 o
   4   1  11        193.11        186.89         5.52 o
   5   1  11        413.32        416.97        10.32 o
   6   1  11         60.51         59.76         6.40 o
   7   1  11         53.51         55.87         4.42 o
   8   1  11         77.33         81.77         5.94 o
  -8   2  11         98.48         96.32         5.63 o
  -7   2  11          6.79          5.20         3.22 o
  -6   2  11         78.39         78.88         5.67 o
  -5   2  11         28.02         29.14         3.54 o
  -4   2  11          4.05          2.29         2.36 o
  -3   2  11         45.95         44.56         3.76 o
  -2   2  11         97.23         95.58         3.92 o
  -1   2  11        593.72        586.77        10.65 o
   0   2  11         28.02         29.08         3.03 o
   1   2  11         33.53         30.65         3.14 o
   2   2  11        103.50        105.08         3.70 o
   3   2  11        278.50        264.77         6.35 o
   4   2  11        211.85        206.12         7.36 o
   5   2  11         87.31        102.58         5.01 o
   6   2  11         40.89         37.30         4.27 o
   7   2  11        365.44        381.15        16.36 o
   8   2  11        140.26        135.00         8.72 o
  -8   3  11         23.93         29.01         7.52 o
  -7   3  11         52.42         62.45         6.72 o
  -6   3  11         82.33         73.93         5.30 o
  -5   3  11        258.71        258.63         8.36 o
  -4   3  11         88.41         75.81         4.83 o
  -3   3  11        206.86        209.00         6.17 o
  -2   3  11        274.30        267.19         6.80 o
  -1   3  11        433.31        434.42         9.73 o
   0   3  11         91.52         95.34         4.17 o
   1   3  11        226.69        232.09         6.20 o
   2   3  11         24.76         26.03         3.02 o
   3   3  11        203.43        193.54         5.72 o
   4   3  11        333.44        308.49         9.32 o
   5   3  11          1.93          1.11         2.97 o
   6   3  11         26.84         24.39         4.08 o
   7   3  11         13.17          7.86         3.35 o
  -6   4  11          3.65          7.69         5.29 o
  -5   4  11          2.12         -3.51         3.51 o
  -4   4  11         86.54         65.95         6.28 o
  -3   4  11         49.55         45.06         6.49 o
  -2   4  11         20.17         16.36         2.75 o
  -1   4  11        431.83        418.56        17.94 o
   0   4  11         52.86         51.43         8.87 o
   1   4  11        698.28        680.00        13.59 o
   2   4  11        165.87        172.06         5.22 o
   3   4  11         49.95         60.07         5.84 o
   4   4  11         72.73         77.45         8.41 o
   5   4  11         73.76         69.59         4.82 o
   6   4  11         65.33         78.77         6.05 o
  -5   5  11         59.53         53.32         7.74 o
  -4   5  11         60.29         53.98         7.52 o
  -3   5  11         69.77         76.69         5.48 o
  -2   5  11         18.05          7.63         5.02 o
  -1   5  11         73.77         67.38         6.92 o
   0   5  11        116.94        112.45         6.24 o
   1   5  11         12.86         11.33         4.69 o
   2   5  11         31.41         35.24         4.35 o
   3   5  11         17.22         12.46         3.93 o
   4   5  11         44.30         49.42         4.63 o
   5   5  11          1.33          3.62         3.26 o
  -3   6  11          5.04          2.13         3.16 o
  -2   6  11          3.06          2.98         2.75 o
  -1   6  11         44.20         41.91         4.34 o
   0   6  11         92.93         92.74         6.54 o
   1   6  11        427.38        427.22        13.17 o
   2   6  11        233.93        254.62         8.89 o
   3   6  11         86.22         87.71         5.32 o
   4   6  11         25.56         21.92         7.42 o
  -3  -6  12         50.31         52.39        10.09 o
  -2  -6  12         26.28         23.49         3.48 o
  -1  -6  12         39.49         37.31         3.83 o
   0  -6  12         21.73         37.46         4.76 o
   1  -6  12        233.96        242.71         8.80 o
   2  -6  12          4.99          0.40         5.29 o
  -5  -5  12          6.06          5.15         2.56 o
  -4  -5  12         37.02         36.67         3.65 o
  -3  -5  12         15.39         15.13         3.67 o
  -2  -5  12         34.44         40.89         7.63 o
  -1  -5  12         19.88         19.27         4.45 o
   0  -5  12        559.51        553.74        10.52 o
   1  -5  12         46.98         54.31         5.02 o
   2  -5  12        105.97        106.83         7.29 o
   3  -5  12          3.42          4.68         2.69 o
   4  -5  12         19.61         20.23         4.14 o
  -6  -4  12         60.23         66.45         4.05 o
  -5  -4  12          9.53         10.26         2.30 o
  -4  -4  12         70.65         69.71         3.83 o
  -3  -4  12         62.63         63.68         3.30 o
  -2  -4  12         87.79         89.91         3.38 o
  -1  -4  12         55.11         57.79         4.70 o
   0  -4  12          8.87          7.04         2.13 o
   1  -4  12         58.04         58.49         5.14 o
   2  -4  12         55.54         42.46         4.19 o
   3  -4  12         60.97         50.94         4.22 o
   4  -4  12         13.11         10.64         2.66 o
   5  -4  12         12.36         12.91         3.11 o
   6  -4  12         25.74         20.15         5.78 o
  -7  -3  12          5.71          8.09         2.71 o
  -6  -3  12        122.93        131.03         4.90 o
  -5  -3  12         39.73         40.06         3.45 o
  -4  -3  12          2.53          3.17         1.97 o
  -3  -3  12         25.42         27.87         3.11 o
  -2  -3  12        524.86        523.45         8.82 o
  -1  -3  12         80.01         81.50         3.63 o
   0  -3  12        221.97        215.72         5.95 o
   1  -3  12        121.96        124.69         5.42 o
   2  -3  12        572.52        568.41        29.01 o
   3  -3  12         89.89         95.96         4.56 o
   4  -3  12         17.01         13.80         3.01 o
   5  -3  12         70.47         78.07         4.87 o
   6  -3  12         39.94         44.44         4.45 o
   7  -3  12         35.84         38.49         5.01 o
  -7  -2  12         37.37         41.51         4.44 o
  -6  -2  12        179.04        175.96         5.35 o
  -5  -2  12         96.25        101.76         5.07 o
  -4  -2  12        115.15        102.77         4.07 o
  -3  -2  12        174.10        172.90         4.18 o
  -2  -2  12        290.37        282.25         5.47 o
  -1  -2  12        262.01        265.88         5.33 o
   0  -2  12         46.04         47.42         3.16 o
   1  -2  12         68.74         74.54         4.42 o
   2  -2  12          0.12         -2.27         2.27 o
   3  -2  12        377.93        363.43         8.78 o
   4  -2  12         18.59         10.92         2.49 o
   5  -2  12          0.30         -2.44         2.44 o
   6  -2  12          2.50         -2.87         2.87 o
   7  -2  12         31.82         30.47         5.05 o
  -8  -1  12         50.34         49.86         4.93 o
  -7  -1  12         15.50         12.33         2.61 o
  -6  -1  12        158.80        162.62         4.66 o
  -5  -1  12        103.92        101.25         4.23 o
  -4  -1  12         16.93         19.33         2.32 o
  -3  -1  12        225.52        224.21         4.49 o
  -2  -1  12         63.80         63.15         3.12 o
  -1  -1  12        245.05        243.79         4.64 o
   0  -1  12        191.76        187.94         4.19 o
   1  -1  12         61.03         64.61         3.26 o
   2  -1  12        339.22        327.20         6.57 o
   3  -1  12        172.59        173.79         4.99 o
   4  -1  12        107.12        112.10        14.50 o
   5  -1  12         55.78         62.30         7.67 o
   6  -1  12        298.80        317.13         8.87 o
   7  -1  12         24.59         24.75         5.11 o
   8  -1  12         37.58         42.09         7.85 o
  -8   0  12          0.47          2.17         2.54 o
  -7   0  12         22.05         26.30         3.68 o
  -6   0  12          0.63          0.96         2.66 o
  -5   0  12        108.46        109.41         4.49 o
  -4   0  12        337.81        323.62         6.43 o
  -3   0  12        409.01        420.22         7.48 o
  -2   0  12         25.41         21.07         2.08 o
  -1   0  12         47.69         47.36         2.80 o
   0   0  12         64.10         61.59         3.03 o
   1   0  12          0.24         -0.73         1.75 o
   2   0  12        462.43        441.16         8.96 o
   3   0  12        657.19        624.25        15.59 o
   4   0  12        232.87        236.35         5.90 o
   5   0  12         19.26         20.23         3.29 o
   6   0  12         18.87         19.59         3.37 o
   7   0  12         12.26         11.24         2.98 o
   8   0  12         25.87         20.68         3.84 o
  -8   1  12         49.18         40.13         5.18 o
  -7   1  12         15.04         11.87         2.62 o
  -6   1  12        163.55        157.45         5.98 o
  -5   1  12         93.77         93.64         4.96 o
  -4   1  12         11.87         16.70         4.30 o
  -3   1  12        245.24        242.11         6.26 o
  -2   1  12         78.32         82.50         4.08 o
  -1   1  12        206.68        210.21         5.42 o
   0   1  12        202.47        186.04         4.73 o
   1   1  12         65.16         64.64         3.25 o
   2   1  12        299.40        289.60         6.40 o
   3   1  12        197.06        196.92         5.08 o
   4   1  12        115.91        133.03        12.65 o
   5   1  12         43.78         52.73         5.67 o
   6   1  12        284.46        309.72        10.63 o
   7   1  12         29.33         28.79         4.38 o
   8   1  12         33.54         29.33         6.22 o
  -8   2  12         55.85         58.01         7.63 o
  -7   2  12         35.83         45.48         5.12 o
  -6   2  12        201.17        186.00         7.37 o
  -5   2  12         93.65         96.60         4.85 o
  -4   2  12        113.87         97.69         4.24 o
  -3   2  12        150.48        149.89         5.26 o
  -2   2  12        279.38        263.64         6.54 o
  -1   2  12        268.39        269.18         6.39 o
   0   2  12         43.60         41.01         3.64 o
   1   2  12         66.76         70.33         3.48 o
   2   2  12          0.06         -1.87         1.99 o
   3   2  12        366.02        343.31         7.50 o
   4   2  12         24.01         19.60         4.09 o
   5   2  12          0.42         -0.39         2.54 o
   6   2  12          1.35         -2.70         2.70 o
   7   2  12         39.53         41.43         4.70 o
  -7   3  12          6.51          6.22         4.36 o
  -6   3  12        116.53        114.58        10.44 o
  -5   3  12         40.53         38.01         4.85 o
  -4   3  12          5.14          3.63         3.87 o
  -3   3  12         21.78         18.77         3.27 o
  -2   3  12        519.26        530.12        11.34 o
  -1   3  12        101.13         96.49         4.53 o
   0   3  12        249.34        239.32         6.24 o
   1   3  12        123.92        124.77         4.77 o
   2   3  12        550.89        569.10        24.81 o
   3   3  12        105.99        114.46         4.52 o
   4   3  12         19.61         16.29         2.87 o
   5   3  12         63.20         70.44         6.84 o
   6   3  12         36.36         36.07         4.24 o
   7   3  12         30.79         29.12         9.92 o
  -6   4  12         58.34         52.08         8.51 o
  -5   4  12         15.62          8.83         3.99 o
  -4   4  12         71.46         52.50         5.94 o
  -3   4  12         54.18         48.13         6.67 o
  -2   4  12         83.73         81.15         4.71 o
  -1   4  12         56.97         56.51         4.34 o
   0   4  12         10.30         10.73         2.57 o
   1   4  12         58.92         56.56         4.12 o
   2   4  12         53.41         47.05         3.86 o
   3   4  12         56.31         55.83         4.70 o
   4   4  12         12.92          7.88         2.47 o
   5   4  12         12.58          9.17         2.76 o
  -5   5  12          6.45          7.96         5.23 o
  -4   5  12         32.97         32.17         7.20 o
  -3   5  12         10.33         12.26         3.58 o
  -2   5  12         42.14         56.25         5.07 o
  -1   5  12         21.45         26.31         4.61 o
   0   5  12        584.56        585.71        17.11 o
   1   5  12         46.24         52.76         4.13 o
   2   5  12         91.39         93.55         5.51 o
   3   5  12          3.34          2.20         2.82 o
   4   5  12         20.73         23.37         4.55 o
   5   5  12         42.24         42.85         7.74 o
  -3   6  12         48.51         44.49         7.63 o
  -2   6  12         27.02         28.84         5.67 o
  -1   6  12         42.65         40.09         4.60 o
   0   6  12         24.09         31.97         7.31 o
   1   6  12        233.45        246.14         8.62 o
   2   6  12          4.52          6.54         4.47 o
  -1  -6  13         68.38         59.43         6.32 o
   0  -6  13         28.40         28.35         6.22 o
  -4  -5  13         18.45         15.94         3.40 o
  -3  -5  13         50.96         43.09         5.66 o
  -2  -5  13          3.21          3.70         3.60 o
  -1  -5  13         26.41         23.65         5.45 o
   0  -5  13         60.19         64.56         8.06 o
   1  -5  13         39.67         28.63         4.41 o
   2  -5  13        115.13        107.16         5.28 o
   3  -5  13        105.75        106.54        13.25 o
   4  -5  13          3.77          3.27         3.49 o
  -6  -4  13        109.21         83.96         8.61 o
  -5  -4  13         86.18        102.44         4.49 o
  -4  -4  13         45.33         48.47         3.98 o
  -3  -4  13         32.65         36.70         3.46 o
  -2  -4  13         43.13         46.02         3.54 o
  -1  -4  13         29.55         32.22         3.38 o
   0  -4  13         64.79         63.00         5.37 o
   1  -4  13        103.53        112.12         4.74 o
   2  -4  13        145.17        144.03         5.63 o
   3  -4  13         22.21         18.66         6.54 o
   4  -4  13         38.15         33.94         4.89 o
   5  -4  13         29.23         33.46         4.89 o
  -6  -3  13         65.02         77.12         5.07 o
  -5  -3  13         55.30         64.44         3.73 o
  -4  -3  13        156.64        163.12         4.96 o
  -3  -3  13         14.23         13.58         2.54 o
  -2  -3  13         20.87         23.95         2.86 o
  -1  -3  13         43.80         48.56         3.23 o
   0  -3  13         14.50         10.89         2.35 o
   1  -3  13         40.55         41.84         5.71 o
   2  -3  13         28.39         26.19         3.59 o
   3  -3  13        124.05        116.55         5.62 o
   4  -3  13         21.52         14.73         3.09 o
   5  -3  13         16.35         22.52         4.00 o
   6  -3  13         71.33         87.63        11.18 o
  -7  -2  13        197.56        211.30         8.12 o
  -6  -2  13         40.89         37.24         3.47 o
  -5  -2  13         27.86         25.22         2.92 o
  -4  -2  13        185.61        195.79         5.25 o
  -3  -2  13        161.48        164.13         4.73 o
  -2  -2  13        226.04        229.70         5.07 o
  -1  -2  13        433.27        450.46         7.78 o
   0  -2  13        373.85        373.14         6.90 o
   1  -2  13        205.10        197.33         5.86 o
   2  -2  13        138.24        125.62        12.76 o
   3  -2  13        207.89        215.98         5.97 o
   4  -2  13         24.51         28.71         7.00 o
   5  -2  13         91.22         91.82         5.07 o
   6  -2  13         12.75         30.53         6.98 o
   7  -2  13         32.61         22.57         7.36 o
  -7  -1  13          5.54          4.17         2.57 o
  -6  -1  13         45.24         48.73         3.78 o
  -5  -1  13         70.89         77.76         3.67 o
  -4  -1  13         86.96         75.44         3.76 o
  -3  -1  13         13.72         15.50         2.22 o
  -2  -1  13         12.39         15.09         2.21 o
  -1  -1  13        123.81        127.21         4.08 o
   0  -1  13         33.27         32.69         2.64 o
   1  -1  13         29.09         24.30         3.93 o
   2  -1  13        155.49        156.44         4.82 o
   3  -1  13         48.44         39.00         8.62 o
   4  -1  13         57.83         60.45         3.89 o
   5  -1  13        173.11        179.79         6.65 o
   6  -1  13         28.53         36.52         4.50 o
   7  -1  13          0.01          1.07         3.35 o
  -8   0  13          0.93         -0.65         4.14 o
  -7   0  13          0.85          1.06         2.16 o
  -6   0  13         48.65         48.92         4.80 o
  -5   0  13         33.95         46.77         4.34 o
  -4   0  13         83.61         71.36         3.97 o
  -3   0  13          4.91          4.75         2.14 o
  -2   0  13        370.44        368.66         6.85 o
  -1   0  13        113.77        122.61         4.23 o
   0   0  13        154.97        147.08         4.69 o
   1   0  13        812.78        815.22        15.12 o
   2   0  13         24.37         23.48         2.82 o
   3   0  13        199.12        195.34         5.36 o
   4   0  13         25.29         26.04         3.26 o
   5   0  13         85.19         95.44         5.21 o
   6   0  13        146.09        134.85         6.32 o
   7   0  13        121.24        129.25         6.48 o
  -7   1  13          3.26          3.81         2.40 o
  -6   1  13         42.95         49.80         5.83 o
  -5   1  13         62.67         62.45         4.08 o
  -4   1  13         79.67         80.73         3.94 o
  -3   1  13         11.21         11.64         2.35 o
  -2   1  13         12.67         13.97         2.33 o
  -1   1  13        124.30        129.51         4.63 o
   0   1  13         34.44         32.19         3.04 o
   1   1  13         24.90         24.47         4.74 o
   2   1  13        154.83        155.36         4.75 o
   3   1  13         45.03         39.71         8.54 o
   4   1  13         69.62         64.11         4.30 o
   5   1  13        168.44        172.92         7.43 o
   6   1  13         39.68         42.50         4.72 o
   7   1  13          1.28          1.21         4.03 o
  -7   2  13        199.63        196.64        10.41 o
  -6   2  13         36.41         42.57         5.94 o
  -5   2  13         34.61         25.51         3.40 o
  -4   2  13        192.18        194.58         8.04 o
  -3   2  13        178.48        171.67         5.63 o
  -2   2  13        202.83        211.68         7.35 o
  -1   2  13        431.11        446.76         9.99 o
   0   2  13        360.99        358.52         8.18 o
   1   2  13        203.39        201.21         5.27 o
   2   2  13        128.40        149.67         9.63 o
   3   2  13        204.76        212.18         5.84 o
   4   2  13         33.21         35.58         4.01 o
   5   2  13         80.56         76.29         5.46 o
   6   2  13         15.18         22.83         4.23 o
   7   2  13         31.64         19.08         6.76 o
  -7   3  13        202.16        231.61        13.52 o
  -6   3  13         52.75         58.78         7.52 o
  -5   3  13         61.78         57.58         7.31 o
  -4   3  13        165.87        160.64         8.14 o
  -3   3  13         11.20         13.30         3.93 o
  -2   3  13         21.61         17.07         3.26 o
  -1   3  13         45.40         51.14         4.20 o
   0   3  13         13.92         11.86         2.65 o
   1   3  13         39.64         39.20         3.36 o
   2   3  13         22.66         20.39         3.73 o
   3   3  13        126.86        126.24         6.10 o
   4   3  13         29.92         27.38         4.58 o
   5   3  13         22.65         23.25         3.08 o
   6   3  13         64.86         76.52        10.80 o
  -5   4  13         87.80        102.83         9.71 o
  -4   4  13         41.30         46.76         6.71 o
  -3   4  13         25.01         31.90         6.54 o
  -2   4  13         55.52         51.21         4.93 o
  -1   4  13         37.19         34.91         4.65 o
   0   4  13         53.94         54.66         4.65 o
   1   4  13        109.88        120.43         4.59 o
   2   4  13        143.57        145.00         6.48 o
   3   4  13         22.69         25.20         3.70 o
   4   4  13         44.05         44.46         4.34 o
   5   4  13         33.35         38.98         5.08 o
  -4   5  13         19.83         28.79         9.16 o
  -3   5  13         56.28         39.80         7.85 o
  -2   5  13          3.79          7.80         3.70 o
  -1   5  13         26.10         19.02         3.98 o
   0   5  13         61.26         62.93         7.06 o
   1   5  13         36.08         37.46         4.17 o
   2   5  13        124.36        125.04        13.19 o
   3   5  13        104.23        110.22        10.58 o
   4   5  13          2.51          5.04         3.48 o
   0   6  13         19.52          3.93         5.45 o
  -3  -5  14         67.89         63.06         4.11 o
  -2  -5  14          2.71          5.19         4.25 o
  -1  -5  14         53.71         52.40         4.98 o
   0  -5  14          6.07          0.78         2.88 o
   1  -5  14         18.62         16.99         3.47 o
   2  -5  14        136.95        136.85         9.05 o
   3  -5  14         18.47         10.69         4.03 o
  -5  -4  14         13.00          5.06         3.46 o
  -4  -4  14          9.81          4.86         2.78 o
  -3  -4  14         48.07         54.22         3.59 o
  -2  -4  14         25.27         24.03         5.51 o
  -1  -4  14         10.30         12.77         2.46 o
   0  -4  14         20.85         14.37         2.58 o
   1  -4  14         14.51         12.32         5.45 o
   2  -4  14         89.56         92.29         6.90 o
   3  -4  14        171.70        162.16         6.98 o
   4  -4  14         40.43         27.78         4.70 o
  -6  -3  14        264.06        282.08         7.51 o
  -5  -3  14         58.67         58.45         3.62 o
  -4  -3  14         97.22        108.11         4.11 o
  -3  -3  14         44.42         52.08         3.52 o
  -2  -3  14        121.04        124.38         4.16 o
  -1  -3  14         23.71         20.91         2.88 o
   0  -3  14        320.52        336.29         7.27 o
   1  -3  14        132.93        136.08         9.92 o
   2  -3  14         56.23         67.96        12.05 o
   3  -3  14        155.27        157.99        12.76 o
   4  -3  14         24.15         21.46         4.44 o
   5  -3  14         14.47          8.79         3.35 o
  -6  -2  14         10.39         11.10         2.74 o
  -5  -2  14         82.49         84.70         3.78 o
  -4  -2  14         25.03         22.73         4.03 o
  -3  -2  14         27.75         22.62         2.68 o
  -2  -2  14        131.01        137.40         4.07 o
  -1  -2  14        100.32        101.12         4.11 o
   0  -2  14        109.78        110.36         4.54 o
   1  -2  14        317.12        310.79        12.60 o
   2  -2  14          5.52          4.59         2.77 o
   3  -2  14        119.74        122.66         5.52 o
   4  -2  14        148.79        144.31         7.93 o
   5  -2  14        150.33        145.03         6.18 o
   6  -2  14        106.84        103.19         6.24 o
  -7  -1  14          1.51          9.10         2.76 o
  -6  -1  14          5.95          5.07         2.35 o
  -5  -1  14         36.48         39.66         3.63 o
  -4  -1  14         33.65         32.99         2.93 o
  -3  -1  14        350.58        349.93         6.91 o
  -2  -1  14        134.59        136.02         3.69 o
  -1  -1  14        170.98        170.37        11.24 o
   0  -1  14        295.54        301.28        13.93 o
   1  -1  14         43.29         26.92         5.19 o
   2  -1  14         88.88         87.94         4.62 o
   3  -1  14         45.44         41.92         3.69 o
   4  -1  14          5.35          4.05         2.39 o
   5  -1  14         47.40         44.48         4.18 o
   6  -1  14         24.01         24.29         6.86 o
  -7   0  14          0.10         -1.70         2.33 o
  -6   0  14         25.46         26.93         5.10 o
  -5   0  14         14.21         15.88         4.36 o
  -4   0  14         35.85         45.31         3.93 o
  -3   0  14          6.85          4.66         2.26 o
  -2   0  14          2.21          3.44         3.39 o
  -1   0  14          0.21          0.46         2.65 o
   0   0  14          5.33          4.51         2.40 o
   1   0  14         56.00         69.54         6.13 o
   2   0  14         30.80         30.57         4.63 o
   3   0  14         78.68         64.45         3.85 o
   4   0  14         47.04         45.48         4.05 o
   5   0  14          7.63          6.05         3.02 o
   6   0  14        207.25        222.76         8.21 o
   7   0  14          0.75          1.42         4.69 o
  -7   1  14          2.39          6.10         2.71 o
  -6   1  14         10.78          9.14         4.96 o
  -5   1  14         42.84         46.17         3.96 o
  -4   1  14         30.80         34.03         3.84 o
  -3   1  14        318.56        312.15         6.95 o
  -2   1  14        125.85        126.09         4.44 o
  -1   1  14        148.57        146.45         9.33 o
   0   1  14        289.52        288.74        12.81 o
   1   1  14         47.18         43.36         7.25 o
   2   1  14        101.72         94.39         4.01 o
   3   1  14         45.67         43.17         3.93 o
   4   1  14          4.95          2.89         2.64 o
   5   1  14         44.47         48.41         4.83 o
   6   1  14         24.06         22.76         4.44 o
  -7   2  14         67.42         59.87         7.74 o
  -6   2  14          7.81          8.02         3.41 o
  -5   2  14         85.83         86.03         4.93 o
  -4   2  14         26.96         20.63         2.89 o
  -3   2  14         28.49         30.12         4.85 o
  -2   2  14        131.84        129.43         5.01 o
  -1   2  14         98.63         99.35         5.07 o
   0   2  14        122.16        128.03         4.56 o
   1   2  14        324.89        310.74         7.28 o
   2   2  14          4.78          8.52         3.67 o
   3   2  14        102.86         99.94         5.21 o
   4   2  14        153.09        150.73         6.55 o
   5   2  14        153.55        164.47         6.64 o
   6   2  14         92.41         92.64         5.78 o
  -6   3  14        265.88        267.38        13.30 o
  -5   3  14         63.56         61.67         6.43 o
  -4   3  14        101.10         99.23         7.63 o
  -3   3  14         42.00         45.47         7.42 o
  -2   3  14        104.53         95.85         8.83 o
  -1   3  14         14.04         13.03         2.55 o
   0   3  14        320.63        337.20         8.22 o
   1   3  14        143.71        154.69         5.15 o
   2   3  14         56.62         62.56         4.00 o
   3   3  14        167.05        158.79         6.02 o
   4   3  14         28.33         26.01         5.51 o
   5   3  14         12.99          9.96         2.73 o
  -4   4  14         10.50          6.67         2.86 o
  -3   4  14         48.49         43.38         7.31 o
  -2   4  14         25.54         16.61         4.22 o
  -1   4  14         10.71         10.54         2.35 o
   0   4  14         21.12         19.85         3.21 o
   1   4  14         19.56         27.54         3.84 o
   2   4  14         91.69         93.25         5.65 o
   3   4  14        172.48        173.44         6.35 o
   4   4  14         48.16         34.15         4.71 o
  -3   5  14         72.82         62.05         6.32 o
  -2   5  14          4.25         -3.05         3.05 o
  -1   5  14         48.02         62.98         4.65 o
   0   5  14          8.77         11.89         4.93 o
   1   5  14         14.11         13.14         3.51 o
   2   5  14        133.85        152.72        11.40 o
   3   5  14         17.37          6.76         4.47 o
  -4  -4  15         11.41          6.30         2.75 o
  -3  -4  15         19.75         23.51         3.81 o
  -2  -4  15          8.58          6.90         2.45 o
  -1  -4  15         47.65         46.92         3.99 o
   0  -4  15         54.82         64.03         5.45 o
   1  -4  15         80.23         77.15         5.00 o
   2  -4  15         89.21         85.00         5.89 o
   3  -4  15          0.36         -2.07         3.03 o
  -5  -3  15         15.80         22.71         5.54 o
  -4  -3  15         84.20         91.89         5.74 o
  -3  -3  15          1.81          2.04         2.27 o
  -2  -3  15         37.26         43.96         5.23 o
  -1  -3  15         95.31         91.08         4.16 o
   0  -3  15         23.63         22.84         4.13 o
   1  -3  15         50.73         66.37         9.38 o
   2  -3  15        116.46        119.68         6.09 o
   3  -3  15         72.82         61.50         4.93 o
   4  -3  15        126.37        121.54        11.94 o
   5  -3  15         82.80         61.83         7.63 o
  -6  -2  15         44.63         46.34        12.65 o
  -5  -2  15        125.63        134.29         4.88 o
  -4  -2  15         39.39         41.84         3.31 o
  -3  -2  15        100.10        101.66         3.96 o
  -2  -2  15         78.64         77.51         3.74 o
  -1  -2  15        160.56        165.78         4.82 o
   0  -2  15         56.23         72.26         6.38 o
   1  -2  15        163.00        168.44         7.63 o
   2  -2  15         58.17         47.68         7.03 o
   3  -2  15         57.46         52.19         5.16 o
   4  -2  15         20.57         16.41         4.64 o
   5  -2  15          5.46          0.65         3.75 o
  -6  -1  15         24.82         21.38         3.50 o
  -5  -1  15          6.57          6.13         2.28 o
  -4  -1  15         54.76         55.17         3.80 o
  -3  -1  15          8.13          7.50         2.20 o
  -2  -1  15         14.95         10.72         2.26 o
  -1  -1  15         99.37         94.39         4.45 o
   0  -1  15         79.23         85.91         4.24 o
   1  -1  15        134.76        131.56         5.21 o
   2  -1  15         69.57         73.65         4.77 o
   3  -1  15         71.66         70.46         4.29 o
   4  -1  15        134.57        141.92         9.30 o
   5  -1  15        127.48        130.57         9.03 o
   6  -1  15          5.60         -0.33         5.23 o
  -6   0  15          4.45          6.07         4.90 o
  -5   0  15         24.53         30.83         7.05 o
  -4   0  15        297.97        308.22         7.53 o
  -3   0  15         66.76         65.75         4.12 o
  -2   0  15          4.79          3.03         2.32 o
  -1   0  15        159.08        157.12         5.18 o
   0   0  15         14.83         15.98         2.57 o
   1   0  15        278.03        261.20         9.06 o
   2   0  15          2.16          0.96         2.32 o
   3   0  15         64.06         59.69         4.28 o
   4   0  15          0.52         -0.74         2.56 o
   5   0  15          9.45          6.12         3.04 o
   6   0  15         50.53         54.03         5.55 o
  -6   1  15         23.84         18.17         3.85 o
  -5   1  15          6.76          2.97         2.65 o
  -4   1  15         53.16         63.48         4.13 o
  -3   1  15          6.82          5.36         2.37 o
  -2   1  15         12.79         12.90         2.72 o
  -1   1  15        104.76        106.77         4.56 o
   0   1  15         70.92         78.54         4.58 o
   1   1  15        135.37        134.74         7.93 o
   2   1  15         78.19         81.91         4.69 o
   3   1  15         69.84         73.54         4.69 o
   4   1  15        126.74        133.74         6.50 o
   5   1  15        132.36        141.33         6.98 o
   6   1  15          5.89          5.68         3.08 o
  -6   2  15         43.10         39.15         6.87 o
  -5   2  15        118.82        118.56         5.89 o
  -4   2  15         32.11         23.67         3.80 o
  -3   2  15         96.42        112.53         5.58 o
  -2   2  15         65.11         66.94         5.78 o
  -1   2  15        154.39        160.78         6.92 o
   0   2  15         55.14         62.17         4.54 o
   1   2  15        167.24        179.63         6.91 o
   2   2  15         64.89         60.06         4.84 o
   3   2  15         54.55         58.46         4.65 o
   4   2  15         20.65         12.21         4.58 o
   5   2  15          6.21          6.64         3.98 o
  -5   3  15         15.36         24.97         6.98 o
  -4   3  15         83.70         88.74         8.34 o
  -3   3  15          1.02         -1.08         2.66 o
  -2   3  15         44.27         39.78         4.42 o
  -1   3  15         94.18        106.60         5.63 o
   0   3  15         19.67         16.91         4.09 o
   1   3  15         57.27         77.88         4.60 o
   2   3  15        130.62        130.79         5.53 o
   3   3  15         72.21         69.45         5.32 o
   4   3  15        116.68        121.95         8.01 o
   5   3  15         84.11         96.29         7.96 o
  -4   4  15         10.03         20.39         6.22 o
  -3   4  15         25.48         24.97         5.23 o
  -2   4  15         13.87          5.47         5.67 o
  -1   4  15         50.99         49.96         5.23 o
   0   4  15         52.88         51.19         6.92 o
   1   4  15         84.84         86.15         4.87 o
   2   4  15         93.16         94.59         6.25 o
   3   4  15          0.27         -0.55         4.14 o
  -2  -4  16         21.66         11.56         5.89 o
  -1  -4  16         14.59         18.44        11.94 o
   0  -4  16         28.15         33.20         5.84 o
   1  -4  16        121.31        129.11         6.75 o
   2  -4  16         75.48         70.23         7.96 o
  -4  -3  16         12.88         16.93         6.41 o
  -3  -3  16          5.60          2.19         2.38 o
  -2  -3  16         43.58         54.47         7.32 o
  -1  -3  16          1.06          3.52         2.83 o
   0  -3  16         65.85         72.22         5.27 o
   1  -3  16         26.86         34.04         4.43 o
   2  -3  16         22.81         18.56         5.89 o
   3  -3  16         11.28          9.39         3.24 o
  -5  -2  16          2.51          3.48         2.54 o
  -4  -2  16         15.49         12.62         3.94 o
  -3  -2  16         16.26         14.01         2.81 o
  -2  -2  16        182.28        176.09         6.37 o
  -1  -2  16         79.38         81.61         6.16 o
   0  -2  16         42.61         41.10         4.70 o
   1  -2  16        103.49        113.61         5.90 o
   2  -2  16         75.59         72.31         5.28 o
   3  -2  16        120.39        139.50         6.82 o
   4  -2  16        257.38        309.58        14.61 o
  -5  -1  16         56.30         52.39         5.67 o
  -4  -1  16         16.59         17.02         3.25 o
  -3  -1  16         33.01         30.59         4.31 o
  -2  -1  16         81.20         85.36         4.05 o
  -1  -1  16          9.90          9.05         2.47 o
   0  -1  16        159.19        157.50         6.13 o
   1  -1  16         14.38         15.33         4.36 o
   2  -1  16         57.37         45.78         4.71 o
   3  -1  16          7.32          6.02         3.05 o
   4  -1  16         42.46         43.36         6.05 o
  -6   0  16         24.90          5.56         5.13 o
  -5   0  16         54.93         52.00         4.00 o
  -4   0  16         66.24         78.05         3.76 o
  -3   0  16         18.18         22.21         2.77 o
  -2   0  16         11.08          9.54         2.41 o
  -1   0  16        193.28        204.08         5.88 o
   0   0  16         55.92         76.36         4.76 o
   1   0  16         33.37         25.25         3.62 o
   2   0  16          0.34          2.13         2.66 o
   3   0  16         95.16         99.77         4.83 o
   4   0  16         27.11         14.49         4.75 o
   5   0  16         32.84         44.04        10.03 o
  -5   1  16         45.95         40.82         5.60 o
  -4   1  16         11.54          9.81         3.14 o
  -3   1  16         31.26         32.10         7.25 o
  -2   1  16         78.92         88.71         7.88 o
  -1   1  16          7.95          9.10         6.59 o
   0   1  16        167.75        162.91         6.17 o
   1   1  16         13.79         14.19         3.06 o
   2   1  16         57.92         64.60         4.92 o
   3   1  16          8.44          8.95         2.77 o
   4   1  16         39.19         38.98         5.03 o
   5   1  16         67.98         58.12         6.98 o
  -4   2  16         13.80         10.83         5.07 o
  -3   2  16         11.61          9.78         2.76 o
  -2   2  16        192.74        190.99         7.18 o
  -1   2  16         69.05         74.24         5.15 o
   0   2  16         31.42         42.20         4.73 o
   1   2  16        110.11        118.43        12.06 o
   2   2  16         76.51         77.80         7.47 o
   3   2  16        118.14        138.96         5.86 o
   4   2  16        258.88        291.60         9.96 o
  -4   3  16         18.83         13.48         3.08 o
  -3   3  16          2.71          2.02         2.39 o
  -2   3  16         43.39         44.05         4.50 o
  -1   3  16          0.65         -0.98         2.56 o
   0   3  16         69.70         66.37         6.00 o
   1   3  16         27.82         30.24         6.03 o
   2   3  16         22.69         16.26         7.37 o
   3   3  16         10.03         17.84         5.89 o
  -2   4  16         16.28         11.45         3.60 o
  -1   4  16         15.14          8.42         3.08 o
   0   4  16         31.28         42.04        19.74 o
  -2  -3  17         28.54         30.31         7.09 o
  -1  -3  17         32.51         39.47         6.98 o
   0  -3  17         38.99         43.84         7.42 o
   1  -3  17         33.53         44.16         6.87 o
   2  -3  17        203.73        243.17        11.78 o
  -4  -2  17         24.03         24.54         6.11 o
  -3  -2  17          4.36          7.69         3.76 o
  -2  -2  17         11.69          9.82         3.70 o
  -1  -2  17         10.18          2.78         4.58 o
   0  -2  17          8.67          7.25         3.00 o
   1  -2  17          0.94         -1.52         2.88 o
   2  -2  17         24.99         25.63        11.01 o
   3  -2  17          1.46         -0.16         3.27 o
  -4  -1  17         65.47         64.35         4.88 o
  -3  -1  17         44.29         48.89         4.57 o
  -2  -1  17        118.50        113.62         5.78 o
  -1  -1  17         60.44         58.41         7.39 o
   0  -1  17         46.64         45.72         4.84 o
   1  -1  17          8.30         14.60        10.85 o
   2  -1  17         10.85         10.21         3.60 o
   3  -1  17         39.64         56.39         6.10 o
  -4   0  17         13.24         30.77         6.01 o
  -3   0  17         12.52          6.80         3.15 o
  -2   0  17         42.21         39.81         3.85 o
  -1   0  17         23.52         27.96         4.04 o
   0   0  17         10.92          3.09         2.68 o
   1   0  17         79.06         85.61         4.91 o
   2   0  17          9.62          9.75         2.97 o
   3   0  17          0.17         -3.56         3.56 o
  -4   1  17         61.34         71.03         6.92 o
  -3   1  17         43.55         58.24         4.03 o
  -2   1  17        105.64        105.26         5.34 o
  -1   1  17         71.98         71.79         5.14 o
   0   1  17         39.75         42.96         5.07 o
   1   1  17         12.30          6.36         2.72 o
   2   1  17         13.01          9.97         3.12 o
   3   1  17         44.38         66.84         6.22 o
   4   1  17        149.68        187.34        10.90 o
  -3   2  17          4.29          9.27         4.14 o
  -2   2  17         11.19         17.64         8.40 o
  -1   2  17          9.90          3.32         2.58 o
   0   2  17          8.31          8.24         2.96 o
   1   2  17          1.31          0.01         4.25 o
   2   2  17         24.00         26.36         6.16 o
   3   2  17          2.32          6.65         4.14 o
  -2   3  17         26.01         24.54         6.76 o
  -1   3  17         32.97         56.73         8.07 o
   0   3  17         49.61         42.49         4.86 o
   1   3  17         39.67         42.38         9.49 o
   2   3  17        205.58        213.62        11.99 o
  -2  -2  18         83.57         76.00         7.52 o
  -1  -2  18         49.13         51.80         6.87 o
   0  -2  18         26.19         52.67         7.63 o
   1  -2  18         65.28         67.10         5.39 o
  -3  -1  18          9.92          5.89         4.91 o
  -2  -1  18          5.91          0.71         3.48 o
  -1  -1  18        150.25        157.16         9.11 o
   0  -1  18         71.59         79.01         5.51 o
   1  -1  18         20.56         14.12         3.25 o
   2  -1  18         36.68         22.68         6.87 o
  -2   0  18         23.92         36.52         6.76 o
  -1   0  18         37.61         30.04         4.31 o
   0   0  18        146.11        148.50         8.71 o
   1   0  18        101.32        118.07         6.71 o
   2   0  18         23.47         27.15         7.20 o
  -2   1  18          5.73         -0.81         4.31 o
  -1   1  18        148.94        162.81         6.64 o
   0   1  18         77.80         76.64         5.42 o
   1   1  18         21.21         17.24         4.47 o
   2   1  18         35.44         38.60         7.74 o
  -2   2  18         72.89         73.59        10.47 o
  -1   2  18         41.75         49.91         5.18 o
   0   2  18         33.89         31.46         4.70 o
   1   2  18         72.65         70.88         7.96 o
                                                
